# Supplementary material for: Causal association between gastrointestinal diseases and coronary artery disease: a bidirectional Mendelian randomization study
Source: Front Endocrinol (Lausanne). 2024 Oct 15;15:1458196. doi: 10.3389/fendo.2024.1458196 (PMC11518705; doi:10.3389/fendo.2024.1458196)
Supplement: Supplementary file 3 [file Table1.xlsx]

## Sheet: Catalog
Additional File 1
Causal association between gastrointestinal diseases and coronary artery disease: a bidirectional Mendelian randomization study
Zhuoxi Wang Jifang Ban Yabin Zhou Rui Qie*
Table S1 Characteristics of included studies or consortia
Table S2 Summary of the instrumental variables for exposures both in forward and reverse MR analysis
Table S3 SNPs associated with gastrointestinal diseases used as instrumental variables in forward MR analysis
Table S4 SNPs associated with CAD and HF used as instrumental variables in reverse MR analysis
Table S5 False discovery rate adjusted P value for overall effects based on the Benjamini-Hochberg method
Table S6 Primary analysis and sensitivity analyses for the associations of genetic liability to gastrointestinal diseases with CAD in different data sources
Table S7 Reverse MR analysis for the associations of genetic liability to gastrointestinal diseases with CAD in different data sources
Table S8 Steiger test for bi-direction MR analysis between celiac disease and CAD
Table S9 MVMR analysis adjusting for smoking and BMI for the causal associations in reverse MR analysis
Table S10 Primary analysis and sensitivity analyses for the associations of genetic liability to gastrointestinal diseases with HF in different data sources
Table S11 Reverse MR analysis for the associations of genetic liability to gastrointestinal diseases with HF in different data sources
Table S12 MVMR analysis adjusting for smoking and BMI for the associations of genetic liability to gastrointestinal diseases with CAD in different data sources
Table S13 MVMR analysis adjusting for smoking and BMI for the associations of genetic liability to gastrointestinal diseases with HF in different data sources

## Sheet: Supplementary Table 1
Table S1. Characteristics of included studies or consortia.
Forward MR analysis
Exposures/Outcomes	Traits	Consortium/Author	Participants	Year	Web source/Pubmed ID
Exposures for Gastrointestinal diseases	Gastroesophageal reflux disease	Ong JS	129,080 cases and 473,524 controls	2021	34187846
	Esophageal cancer	UK Biobank	740 cases and 372,016 controls	2021	https://www.leelabsg.org/resources
	Gastric ulcer	FinnGen	2,904 cases and 189,695 controls	2021	https://www.finngen.fi/fi
	Acute gastritis	FinnGen	1.284 cases and 189,695 controls	2021	https://www.finngen.fi/fi
	Chronic gastritis	FinnGen	5,213 cases and 189,695 controls	2021	https://www.finngen.fi/fi
	Duodenal ulcer	FinnGen	1,691 casesand 189,695 controls	2021	https://www.finngen.fi/fi
	Irritable bowel syndrome	Neale lab	1,121 and 360,073 controls	2018	https://www.leelabsg.org/resources
	Celiac disease	Trynka G	11,812 cases and 229 controls	2011	22057235
	Crohn's disease	FinnGen	807 cases and 210,300	2021	https://www.finngen.fi/fi
	Ulcerative colitis	FinnGen	4,320 cases and 210,300 controls	2021	https://www.finngen.fi/fi
	Diverticular disease	Pan-UKB team	298 cases and 6,338 controls	2020	https://www.leelabsg.org/resources
	Colorectal cancer	FinnGen	3,022 cases and 215,770 controls	2021	https://www.finngen.fi/fi
	Acute pancreatitis	FinnGen	457 cases and 218,335 controls	2021	https://www.finngen.fi/fi
	Chronic pancreatitis	FinnGen	1,737 cases and 195,144 controls	2021	https://www.finngen.fi/fi
	Pancreatic cancer	Amundadottir L	1,896 cases and 1,939 controls	2009	19648918
	Cholelithiasis	Neale Lab	5,573 cases and 331,586 controls	2017	https://www.leelabsg.org/resources
	Cholelithiasis with cholecystitis	FinnGen	19,883 cases and 195,144 controls	2021	https://www.finngen.fi/fi
	Cholangitis	FinnGen	778 cases and 195,144 controls	2021	https://www.finngen.fi/fi
	Non-alcoholic fatty liver disease	Marijana Vujkovic	90,408 cases and 128,187 controls	2021	35654975
	Alcoholic liver disease	FinnGen	1,416 cases and 213,592 controls	2021	https://www.finngen.fi/fi
	Liver cirrhosis	FinnGen	1,931 cases and 216,861 controls	2021	https://www.finngen.fi/fi
	Acute appendicitis	FinnGen	15,627 cases and 201,886 controls	2021	https://www.finngen.fi/fi
Outcomes for CAD/HF	CAD	CARDIoGRAMplusC4D	60,801 cases and 123,504 controls	2015	26343387
		Neale lab	10,157 cases and 351,037 controls	2018	https://www.leelabsg.org/resources
		FinnGen	21,012 cases and 197,780 controls	2021	https://www.finngen.fi/fi
	HF	Shah S	7,309 cases and 930,014 controls	2020	31919418
		Neale lab	1,088 cases and 360,106 controls	2018	https://www.leelabsg.org/resources
		FinnGen	13,087 cases and 205,705 controls	2021	https://www.finngen.fi/fi
Reverse MR analysis
Exposures/Outcomes	Traits	Consortium/Author	Participants	Year	Web source/Pubmed ID
Exposures for CAD/HF	CAD	CARDIoGRAMplusC4D	60,801 cases and 123,504 controls	2015	26343387
	HF	Shah S	47,309 cases and 930,014 controls	2020	31919418
Outcomes for gastrointestinal diseases	Gastroesophageal reflux disease	Sakaue S	32,957 cases and 434,296 controls	2021	34594039
	Gastric ulcer	Neale lab	1,834 cases and 359,360 controls	2018	https://www.leelabsg.org/resources
	Crohn's disease	Neale lab	732 cases and 336,467 controls	2017	https://www.leelabsg.org/resources
	Cholelithiasis	FinnGen	19,023 cases and 195,144 controls	2021	https://www.finngen.fi/fi
	Cholelithiasis with cholecystitis	Pan-UKB team	294 cases and 8,541 controls	2020	https://www.leelabsg.org/resources
	Non-alcoholic fatty liver disease	Fairfield CJ	4,761 cases and 373,227 controls	2021	34535985
	Celiac disease	Dubois PC	4,533 cases and 10,750 controls	2010	20190752
	Pancreatic cancer	Sakaue S	1,196 and 475,049	2021	34594039
	Duodenal ulcer	Neale lab	3,467 cases and 357,727 controls	2018	https://www.leelabsg.org/resources
Multivariate MR Analysis
Exposures/Outcomes	Traits	Consortium/Author	Participants	Year	Web source/Pubmed ID
Variate	Smoking	Liu M/GSCAN	311,629 cases and 321,173 control	2019	30643251
	BMI	Locke AE/GIANT	339,224 cases and 2,555,511 controls	2015	25673413
Abbreviations: BMI: body mass index; CAD: coronary artery disease; HF: heart failure; MR: mendelian randomization

## Sheet: Supplementary Table 2
Table S2. Summary of the instrumental variables for exposures both in forward and reverse MR analysis.
Exposure in forward MR analysis
Trait	No. of SNPs	Variance explained (%)	Threshold value
Gastroesophageal reflux disease	80	3.6	P<5×10-8; r2<0.001
Esophageal cancer	15	0.000209	P<5×10-6; r2<0.001
Gastric ulcer	9	7.8	P<5×10-6; r2<0.001
Acute gastritis	6	1.04	P<5×10-6; r2<0.001
Chronic gastritis	11	5.31	P<5×10-6; r2<0.001
Duodenal ulcer	14	2.84	P<5×10-6; r2<0.001
Irritable bowel syndrome	26	0.000568	P<5×10-6; r2<0.001
Celiac disease	62	134.28	P<5×10-6; r2<0.001
Crohn's disease	22	83.69	P<5×10-6; r2<0.001
Ulcerative colitis	30	25.2	P<5×10-6; r2<0.001
Diverticular disease	13	125.65	P<5×10-6; r2<0.001
Colorectal cancer	13	12.3	P<5×10-6; r2<0.001
Acute pancreatitis	11	75.44	P<5×10-6; r2<0.001
Chronic pancreatitis	14	21	P<5×10-6; r2<0.001
Pancreatic cancer	3	7.37	P<5×10-6; r2<0.001
Cholelithiasis	42	0.00968	P<5×10-6; r2<0.001
Cholelithiasis with cholecystitis	73	31.22	P<5×10-6; r2<0.001
Cholangitis	10	35.95	P<5×10-6; r2<0.001
Non-alcoholic fatty liver disease	77	18.75	P<5×10-6; r2<0.001
Alcoholic liver disease	15	34.48	P<5×10-6; r2<0.001
Liver cirrhosis	19	32.27	P<5×10-6; r2<0.001
Acute appendicitis	28	6.48	P<5×10-6; r2<0.001
Exposure in reverse MR analysis
Trait	No. of SNPs	Variance explained (%)	Threshold value
CAD	41	11.64	P<5×10-8; r2<0.001
HF	12	1.72	P<5×10-8; r2<0.001
Abbreviations: CAD: coronary artery disease; HF: heart failure; MR: mendelian randomization; SNP: single-nucleotide polymorphism

## Sheet: Supplementary Table 3
Table S3. SNPs associated with gastrointestinal diseases used as instrumental variables in forward MR analysis.
Trait	SNP	Chr	Position	Effect allele	Other allele	Beta	Se	P value	R2	F-statistic
Gastroesophageal reflux disease	rs569356	1	29136686	G	A	-0.037919	0.00690971	4.07e-08	0.000348	209.76
Gastroesophageal reflux disease	rs7541875	1	190957589	G	A	0.0273972	0.00484976	1.61e-08	0.000367	221.3
Gastroesophageal reflux disease	rs2782641	1	44013355	A	G	0.0270882	0.00494583	4.33e-08	0.000348	209.93
Gastroesophageal reflux disease	rs2815749	1	72814783	G	A	0.0388767	0.0060216	1.07e-10	0.000482	290.52
Gastroesophageal reflux disease	rs3766823	1	32197257	A	G	0.0393599	0.00638545	7.09e-10	0.00044	265.37
Gastroesophageal reflux disease	rs1937450	1	66478840	G	T	0.0315845	0.00484484	7.07e-11	0.000496	299
Gastroesophageal reflux disease	rs17379561	1	98340139	T	A	0.0530714	0.00686573	1.08e-14	0.000696	419.66
Gastroesophageal reflux disease	rs7527682	1	189172684	G	A	-0.026684	0.00482174	3.13e-08	0.000354	213.42
Gastroesophageal reflux disease	rs903678	1	201809918	A	G	0.0277378	0.00508463	4.89e-08	0.000345	207.98
Gastroesophageal reflux disease	rs6711584	2	104421692	A	G	0.0322545	0.00483974	2.66e-11	0.000515	310.73
Gastroesophageal reflux disease	rs13409451	2	144257639	G	A	-0.0277081	0.00493183	1.93e-08	0.000366	220.69
Gastroesophageal reflux disease	rs4300861	2	22549441	T	C	0.0307132	0.00494886	5.43e-10	0.000445	268.53
Gastroesophageal reflux disease	rs12997558	2	41704580	A	G	0.0278184	0.00502214	3.04e-08	0.000356	214.63
Gastroesophageal reflux disease	rs6722661	2	100806588	A	G	-0.0322543	0.00500354	1.15e-10	0.000482	290.63
Gastroesophageal reflux disease	rs1596747	2	193802478	G	A	0.0310869	0.00480742	1e-10	0.000483	291.28
Gastroesophageal reflux disease	rs7600261	2	212622818	T	C	0.0338034	0.00522051	9.47e-11	0.000486	292.81
Gastroesophageal reflux disease	rs1011407	2	60665768	G	A	-0.0420618	0.00735917	1.09e-08	0.000378	227.88
Gastroesophageal reflux disease	rs2358016	2	162007430	G	C	0.028271	0.00481025	4.17e-09	0.0004	240.91
Gastroesophageal reflux disease	rs6780459	3	104624105	T	A	0.0305507	0.0055211	3.14e-08	0.000353	212.88
Gastroesophageal reflux disease	rs2016933	3	65653157	G	C	-0.0310253	0.00542057	1.04e-08	0.000379	228.71
Gastroesophageal reflux disease	rs7612999	3	35678337	A	G	0.0305231	0.00559546	4.9e-08	0.000345	207.96
Gastroesophageal reflux disease	rs2240326	3	50128386	A	G	-0.0471681	0.00481335	1.13e-22	0.00111	669.24
Gastroesophageal reflux disease	rs7675588	4	80734978	A	C	-0.0335228	0.00595438	1.8e-08	0.000367	221.1
Gastroesophageal reflux disease	rs7685686	4	3207142	G	A	-0.0279222	0.00489191	1.14e-08	0.00038	229.33
Gastroesophageal reflux disease	rs13107325	4	103188709	T	C	0.0701443	0.00918312	2.2e-14	0.000678	408.86
Gastroesophageal reflux disease	rs2164300	4	67813017	T	C	-0.0264751	0.00482677	4.13e-08	0.00035	210.81
Gastroesophageal reflux disease	rs1510719	4	140938116	C	T	-0.0388844	0.00494701	3.84e-15	0.000715	431.12
Gastroesophageal reflux disease	rs10010963	4	159839313	T	C	-0.0269803	0.00494665	4.92e-08	0.000344	207.51
Gastroesophageal reflux disease	rs1592757	5	103889998	C	G	0.0311051	0.00502465	6e-10	0.000444	267.38
Gastroesophageal reflux disease	rs11953061	5	120144025	T	C	0.0281599	0.00508694	3.1e-08	0.000355	214.2
Gastroesophageal reflux disease	rs329122	5	133864599	A	G	-0.0289529	0.00488358	3.05e-09	0.000408	246.15
Gastroesophageal reflux disease	rs2744961	6	34655000	T	C	0.0292007	0.00501549	5.81e-09	0.000392	236.41
Gastroesophageal reflux disease	rs12204714	6	152235339	T	C	-0.028817	0.00499422	7.92e-09	0.000386	232.8
Gastroesophageal reflux disease	rs9396740	6	17023108	A	G	-0.031493	0.0055587	1.47e-08	0.000371	223.49
Gastroesophageal reflux disease	rs9372625	6	98344031	A	G	-0.037727	0.0049537	2.62e-14	0.000673	405.66
Gastroesophageal reflux disease	rs2145318	6	26496603	A	T	0.0353431	0.0048106	2.03e-13	0.000624	376.33
Gastroesophageal reflux disease	rs3828917	6	31465917	T	G	0.0671113	0.0120054	2.27e-08	0.000361	217.62
Gastroesophageal reflux disease	rs9373363	6	143150043	G	A	-0.0326836	0.00555966	4.13e-09	0.000404	243.81
Gastroesophageal reflux disease	rs4713692	6	33807638	T	C	-0.0276128	0.00498634	3.07e-08	0.000355	213.75
Gastroesophageal reflux disease	rs11762636	7	2061111	A	C	-0.0514827	0.00625598	1.88e-16	0.000783	472.43
Gastroesophageal reflux disease	rs2043539	7	12253880	A	G	0.0272058	0.00486485	2.24e-08	0.00036	217.19
Gastroesophageal reflux disease	rs2396133	7	109197067	G	A	0.0293547	0.00481787	1.11e-09	0.00043	259.11
Gastroesophageal reflux disease	rs2106353	7	126506598	T	G	0.0367491	0.00572505	1.37e-10	0.00048	289.66
Gastroesophageal reflux disease	rs2396766	7	114318071	A	G	0.0322057	0.00481878	2.34e-11	0.000517	311.77
Gastroesophageal reflux disease	rs215614	7	32347335	A	G	-0.0328541	0.00497715	4.08e-11	0.000503	303.48
Gastroesophageal reflux disease	rs903959	8	142630782	A	T	0.0291631	0.00491608	2.99e-09	0.000408	245.95
Gastroesophageal reflux disease	rs3863241	8	73890335	T	C	0.0324982	0.00481521	1.49e-11	0.000527	317.46
Gastroesophageal reflux disease	rs7032155	9	122672771	A	C	0.02775	0.00491358	1.63e-08	0.000372	224.27
Gastroesophageal reflux disease	rs4382592	9	134870755	G	T	-0.0302679	0.00525091	8.2e-09	0.000385	232.17
Gastroesophageal reflux disease	rs3793577	9	23737627	G	A	0.0270309	0.00484976	2.49e-08	0.000363	218.94
Gastroesophageal reflux disease	rs12357321	10	21790476	A	G	0.0317159	0.00523077	1.33e-09	0.000431	259.93
Gastroesophageal reflux disease	rs1021363	10	106610839	G	A	-0.031217	0.00502204	5.1e-10	0.000448	270.06
Gastroesophageal reflux disease	rs761777	10	134938075	G	A	0.0345341	0.00554469	4.71e-10	0.000452	272.5
Gastroesophageal reflux disease	rs10837002	11	38565727	G	C	0.0276491	0.00503665	4.03e-08	0.000348	210.02
Gastroesophageal reflux disease	rs2734839	11	113286490	T	C	-0.0283478	0.00492778	8.79e-09	0.000384	231.19
Gastroesophageal reflux disease	rs7942368	11	76465362	T	C	-0.0339683	0.00591917	9.54e-09	0.000389	234.52
Gastroesophageal reflux disease	rs773109	12	56374695	A	G	-0.0380572	0.00510213	8.71e-14	0.000646	389.27
Gastroesophageal reflux disease	rs324769	12	83969240	T	C	-0.0267699	0.00483328	3.05e-08	0.000355	213.77
Gastroesophageal reflux disease	rs1479405	12	15387519	T	C	0.0314843	0.0051514	9.85e-10	0.000433	260.8
Gastroesophageal reflux disease	rs1716171	12	123716376	T	C	0.0383981	0.00590382	7.83e-11	0.000489	294.92
Gastroesophageal reflux disease	rs9542729	13	31833578	G	C	-0.0363194	0.00599914	1.41e-09	0.000426	256.79
Gastroesophageal reflux disease	rs1334297	13	58335375	A	G	-0.0387984	0.00545512	1.14e-12	0.000587	354.21
Gastroesophageal reflux disease	rs9529055	13	66957533	A	G	0.0266604	0.00481637	3.11e-08	0.000355	213.72
Gastroesophageal reflux disease	rs9517313	13	99105892	C	G	0.0331144	0.00494054	2.05e-11	0.000518	312.53
Gastroesophageal reflux disease	rs942065	14	94032065	A	G	0.0307384	0.00500925	8.45e-10	0.000438	264.34
Gastroesophageal reflux disease	rs10133111	14	103377321	A	G	0.0417875	0.00650789	1.35e-10	0.000476	287.25
Gastroesophageal reflux disease	rs957345	14	75276079	G	C	0.0290528	0.00482393	1.72e-09	0.000419	252.78
Gastroesophageal reflux disease	rs9940128	16	53800754	A	G	0.0332513	0.00486305	8.06e-12	0.000539	325.15
Gastroesophageal reflux disease	rs12598916	16	60658751	G	C	-0.0332614	0.00539171	6.87e-10	0.000441	265.83
Gastroesophageal reflux disease	rs7206608	16	82872628	G	C	0.0291541	0.005145	1.46e-08	0.000372	224.06
Gastroesophageal reflux disease	rs12453010	17	50316131	T	C	0.0296967	0.00493315	1.75e-09	0.000421	254.06
Gastroesophageal reflux disease	rs7241572	18	77580712	A	G	0.0365511	0.00597464	9.49e-10	0.000442	266.4
Gastroesophageal reflux disease	rs1431196	18	50832102	G	A	0.0324197	0.00486448	2.65e-11	0.000515	310.35
Gastroesophageal reflux disease	rs12967855	18	35138245	G	A	-0.0365451	0.00513354	1.09e-12	0.00059	355.85
Gastroesophageal reflux disease	rs9636202	19	18449238	A	G	-0.035044	0.00547191	1.51e-10	0.00048	289.55
Gastroesophageal reflux disease	rs2023878	19	18834124	T	C	-0.0362846	0.00611913	3.04e-09	0.000409	246.63
Gastroesophageal reflux disease	rs1883842	20	41223062	G	T	0.0308332	0.00536826	9.27e-09	0.000383	230.7
Gastroesophageal reflux disease	rs2834005	21	34291708	C	T	0.0296997	0.0051734	9.42e-09	0.000381	229.47
Gastroesophageal reflux disease	rs2838771	21	46501576	C	G	-0.0280984	0.00506571	2.91e-08	0.000361	217.48
Gastroesophageal reflux disease	rs9615905	22	48875699	T	C	0.0275657	0.0048378	1.21e-08	0.000377	227.43
Esophageal cancer	rs146586036	1	197349836	G	A	0.00198219	0.000400145	7.3e-07	1.37e-07	0.05
Esophageal cancer	rs73951248	2	106795719	T	C	0.00165715	0.000335079	7.6e-07	1.31e-07	0.05
Esophageal cancer	rs13078185	3	159434975	G	T	0.00068995	0.000145179	2e-06	1.21e-07	0.05
Esophageal cancer	rs62289210	4	3903945	G	A	0.000594119	0.00012184	1.1e-06	1.35e-07	0.05
Esophageal cancer	rs184145524	4	81009345	T	C	0.00203319	0.000418056	1.2e-06	1.69e-07	0.06
Esophageal cancer	rs116325239	5	113735530	A	G	0.00132212	0.000280028	2.3e-06	1.18e-07	0.04
Esophageal cancer	rs292206	5	73507765	T	C	-0.00054565	0.000114607	1.9e-06	1.36e-07	0.05
Esophageal cancer	rs34103843	5	172872881	G	A	0.000564797	0.000117025	1.4e-06	1.25e-07	0.05
Esophageal cancer	rs117372360	9	134980520	A	G	0.00143117	0.00029963	1.8e-06	1.33e-07	0.05
Esophageal cancer	rs3802909	11	121772792	A	T	0.000572249	0.000111707	3e-07	1.41e-07	0.05
Esophageal cancer	rs78011018	13	92389790	T	C	0.00205896	0.000426758	1.4e-06	1.61e-07	0.06
Esophageal cancer	rs1630460	14	20383755	C	T	-0.000685405	0.000143359	1.7e-06	1.9e-07	0.07
Esophageal cancer	rs151291107	17	72713935	A	C	0.00195817	0.000411439	1.9e-06	1.55e-07	0.06
Esophageal cancer	rs17669329	17	28869877	C	T	0.000846579	0.000181598	3.1e-06	1.2e-07	0.04
Esophageal cancer	rs139727776	19	722064	G	A	0.00101562	0.000219932	3.9e-06	1.22e-07	0.05
Gastric ulcer	rs1809144	3	61413988	C	T	-0.1261	0.0275	4.65e-06	0.00777	1509.1
Gastric ulcer	rs62383985	5	161386279	T	C	0.7043	0.135	1.82e-07	0.0112	2181.55
Gastric ulcer	rs374003401	5	141422062	T	C	-0.2069	0.0436	2.14e-06	0.0084	1631.86
Gastric ulcer	rs11781239	8	11271200	A	G	-0.2933	0.0633	3.65e-06	0.00815	1582.09
Gastric ulcer	rs72621436	8	59575432	T	C	0.2297	0.048	1.71e-06	0.0085	1651.67
Gastric ulcer	rs117326898	9	116046476	A	G	0.2687	0.0585	4.45e-06	0.00782	1517.56
Gastric ulcer	rs10752181	10	10187940	A	G	0.1476	0.03	8.47e-07	0.00913	1775.46
Gastric ulcer	rs139386354	18	53977582	C	T	0.6148	0.1334	4.05e-06	0.00891	1731.66
Gastric ulcer	rs5748994	22	17733147	A	G	-0.287	0.0574	5.81e-07	0.0101	1960.16
Acute gastritis	rs310200	1	65349817	G	C	-0.2168	0.0466	3.26e-06	0.0174	3390.92
Acute gastritis	rs12498763	4	43112603	T	G	0.2189	0.0438	5.89e-07	0.0201	3913.22
Acute gastritis	rs73270921	5	117046441	A	G	0.4532	0.0988	4.46e-06	0.0176	3420.12
Acute gastritis	rs11781587	8	101492376	C	T	0.2305	0.0456	4.39e-07	0.0207	4027.2
Acute gastritis	rs502397	10	3347548	C	T	0.371	0.0813	4.99e-06	0.0174	3376.41
Acute gastritis	rs677519	10	129651347	A	G	0.3327	0.0726	4.59e-06	0.0173	3368.67
chronic gastritis	rs114144504	1	192865524	A	G	0.5434	0.1133	1.61e-06	0.00538	1054.79
chronic gastritis	rs61824268	1	233754556	A	G	0.1557	0.0338	4.19e-06	0.00472	924.36
chronic gastritis	rs343321	3	146234269	G	A	0.1884	0.0383	8.44e-07	0.0053	1038.94
chronic gastritis	rs62283330	3	195596237	A	G	-0.121	0.0262	3.83e-06	0.00463	906.69
chronic gastritis	rs978276	4	17544700	C	G	0.0969	0.0207	2.96e-06	0.00457	895.36
chronic gastritis	rs142837568	6	73952326	C	T	0.2638	0.0533	7.36e-07	0.00526	1030.37
chronic gastritis	rs138796263	8	53811218	T	G	0.2491	0.0529	2.52e-06	0.00489	958.63
chronic gastritis	rs7871660	9	22358625	T	C	-0.0967	0.0205	2.54e-06	0.00467	914.29
chronic gastritis	rs870354	11	11193772	C	G	-0.152	0.0333	4.91e-06	0.00445	871.5
chronic gastritis	rs112818023	12	31564129	T	C	0.1932	0.0418	3.89e-06	0.00454	889.21
chronic gastritis	rs6572989	14	20433207	T	C	-0.1	0.0211	2.19e-06	0.00476	932.23
Duodenal ulcer	rs114501582	1	246115205	T	C	0.4248	0.0892	1.92e-06	0.0148	2867.68
Duodenal ulcer	rs16842330	2	209922215	C	T	0.9164	0.1976	3.54e-06	0.0156	3032.59
Duodenal ulcer	rs115985818	3	4719317	T	C	1.1153	0.2373	2.59e-06	0.0177	3450.92
Duodenal ulcer	rs1602827	3	149054892	C	T	0.236	0.0472	5.81e-07	0.0156	3037.18
Duodenal ulcer	rs71620945	4	183674597	C	A	0.1867	0.0408	4.78e-06	0.0133	2582.73
Duodenal ulcer	rs13195100	6	166699631	G	A	1.3803	0.3008	4.47e-06	0.0175	3415.68
Duodenal ulcer	rs1045547	8	143763757	G	T	-0.2042	0.0351	6.18e-09	0.0208	4074.95
Duodenal ulcer	rs66588471	8	62125726	C	T	0.1866	0.0388	1.48e-06	0.0144	2788.14
Duodenal ulcer	rs11786061	8	3807553	A	G	-0.2004	0.0414	1.27e-06	0.0147	2861.13
Duodenal ulcer	rs62580493	9	123118458	T	C	-0.2613	0.0569	4.47e-06	0.0137	2649.6
Duodenal ulcer	rs635634	9	136155000	T	C	-0.2253	0.0443	3.75e-07	0.0162	3156.41
Duodenal ulcer	rs11040813	11	6272677	C	T	0.2698	0.0434	4.89e-10	0.0246	4825.95
Duodenal ulcer	rs115960430	16	85129495	T	G	0.3842	0.0821	2.83e-06	0.0143	2767.4
Duodenal ulcer	rs73176966	22	49947699	C	T	0.665	0.1454	4.77e-06	0.0152	2953.64
Irritable bowel syndrom	rs6588498	1	48231984	A	G	0.000670544	0.000138883	1.38e-06	2.09e-07	0.08
Irritable bowel syndrom	rs139565390	2	107474846	C	T	0.00164748	0.000344684	1.76e-06	2.13e-07	0.08
Irritable bowel syndrom	rs151313458	3	117040010	A	C	0.00275373	0.000514286	8.59e-08	2.9e-07	0.1
Irritable bowel syndrom	rs6803217	3	77977627	T	C	0.000635857	0.00013417	2.15e-06	2e-07	0.07
Irritable bowel syndrom	rs181971636	3	173176312	G	A	0.00274012	0.000546291	5.28e-07	2.29e-07	0.08
Irritable bowel syndrom	rs147389996	4	107832995	C	T	0.00245334	0.000533508	4.26e-06	1.98e-07	0.07
Irritable bowel syndrom	rs12186442	5	120165759	A	T	0.000850348	0.000185227	4.42e-06	1.98e-07	0.07
Irritable bowel syndrom	rs138082719	5	54188228	C	G	0.00200762	0.000438576	4.71e-06	2.15e-07	0.08
Irritable bowel syndrom	rs79333841	6	133133938	G	C	0.00190892	0.000414016	4.01e-06	1.9e-07	0.07
Irritable bowel syndrom	rs9367125	6	41987544	C	G	0.00101149	0.000190644	1.12e-07	2.51e-07	0.09
Irritable bowel syndrom	rs10257085	7	1640749	G	A	0.000621495	0.000135752	4.69e-06	1.88e-07	0.07
Irritable bowel syndrom	rs75843534	8	82879275	C	T	0.00126427	0.000268547	2.5e-06	2.1e-07	0.08
Irritable bowel syndrom	rs117731467	9	72606843	G	T	0.00257034	0.000504659	3.52e-07	2.43e-07	0.09
Irritable bowel syndrom	rs148989360	10	78355185	G	A	0.00339681	0.000689316	8.32e-07	2.48e-07	0.09
Irritable bowel syndrom	rs17378287	10	44254096	C	T	0.00284602	0.000611978	3.31e-06	1.95e-07	0.07
Irritable bowel syndrom	rs56135098	11	496637	G	C	0.0026374	0.000546281	1.38e-06	2.17e-07	0.08
Irritable bowel syndrom	rs75435065	12	90985884	G	A	0.00234906	0.000498692	2.47e-06	1.98e-07	0.07
Irritable bowel syndrom	rs143996787	15	92263386	G	T	0.00283403	0.000617932	4.51e-06	2.03e-07	0.07
Irritable bowel syndrom	rs145285087	17	10766869	C	T	0.00276081	0.00056492	1.02e-06	2.2e-07	0.08
Irritable bowel syndrom	rs145820316	17	59644072	T	C	0.00286366	0.000570212	5.11e-07	2.33e-07	0.08
Irritable bowel syndrom	rs4795065	17	33504809	T	C	-0.000623127	0.00013417	3.41e-06	1.93e-07	0.07
Irritable bowel syndrom	rs61696737	19	32671305	A	G	0.00152124	0.000304563	5.89e-07	2.24e-07	0.08
Irritable bowel syndrom	rs201655992	19	59054455	T	A	-0.000894393	0.000183159	1.04e-06	2.6e-07	0.09
Irritable bowel syndrom	rs117862161	21	16040674	G	A	0.00162596	0.000355188	4.7e-06	1.95e-07	0.07
Irritable bowel syndrom	rs77992734	22	17898183	T	C	0.00292043	0.000614709	2.03e-06	2.03e-07	0.07
Irritable bowel syndrom	rs143346128	22	23407597	C	T	0.00340284	0.000658861	2.41e-07	2.52e-07	0.09
Celiac disease	rs6691768	1	61791863	A	G	0.105249	0.0193467	5.32e-08	0.00381	45.98
Celiac disease	rs4445406	1	2539400	C	T	-0.136049	0.0197343	5.42e-12	0.00868	105.37
Celiac disease	rs10794667	1	25304552	T	C	0.0850134	0.0185232	4.44e-06	0.00361	43.6
Celiac disease	rs12068671	1	172681031	C	T	-0.156654	0.0244153	1.4e-10	0.00825	100.16
Celiac disease	rs11801183	1	172862984	T	C	-0.138343	0.0245229	1.69e-08	0.00579	70.11
Celiac disease	rs1323292	1	192541021	A	G	0.261754	0.025293	4.23e-25	0.0192	235.44
Celiac disease	rs12471190	2	43359127	C	T	-0.105249	0.0212021	6.9e-07	0.00469	56.73
Celiac disease	rs6715106	2	191913034	G	A	-0.237369	0.0412053	8.38e-09	0.00593	71.83
Celiac disease	rs12474386	2	100857017	A	G	-0.0861777	0.0185584	3.42e-06	0.00371	44.8
Celiac disease	rs1980422	2	204610396	T	C	-0.172271	0.0215795	1.43e-15	0.0103	125.44
Celiac disease	rs1018326	2	182007800	C	T	0.151862	0.0185859	3.06e-16	0.0114	138.35
Celiac disease	rs62192167	2	231211202	T	C	0.20945	0.0438275	1.76e-06	0.00329	39.73
Celiac disease	rs13003464	2	61186829	G	A	0.153579	0.0188934	4.34e-16	0.0112	136.61
Celiac disease	rs990171	2	103086770	C	A	-0.178146	0.0215135	1.22e-16	0.0123	149.64
Celiac disease	rs61579022	3	119123278	A	G	0.107957	0.0188338	9.92e-09	0.00513	62.06
Celiac disease	rs2097282	3	46378025	T	C	-0.183987	0.0197345	1.13e-20	0.0155	189.27
Celiac disease	rs6806528	3	69252899	T	C	0.165514	0.0307831	7.58e-08	0.00459	55.53
Celiac disease	rs2030519	3	188119901	A	G	0.27826	0.0188629	3e-49	0.0384	480.85
Celiac disease	rs76830965	3	159637678	A	C	0.307485	0.0283999	2.57e-27	3.21e-05	38.7
Celiac disease	rs4678523	3	33037721	C	T	0.102557	0.019849	2.38e-07	0.00462	55.92
Celiac disease	rs4682103	3	112055793	G	A	-0.0898407	0.0186383	1.43e-06	0.00399	48.25
Celiac disease	rs13132308	4	123551114	G	A	-0.34899	0.0269131	1.87e-38	0.0254	313.58
Celiac disease	rs114319500	5	102696144	G	A	-0.212822	0.0464641	4.64e-06	0.00313	37.82
Celiac disease	rs1859085	5	131760079	G	A	0.129084	0.0276031	2.92e-06	0.00625	75.7
Celiac disease	rs2736100	5	1286516	A	C	0.0934903	0.0185396	4.59e-07	0.00437	52.84
Celiac disease	rs9268303	6	32326165	A	G	-0.638659	0.0272424	1.54e-121	0.131	1820.49
Celiac disease	rs55743914	6	128293562	T	C	0.187309	0.021237	1.14e-18	0.0123	149.32
Celiac disease	rs10947460	6	33828234	A	G	-0.12545	0.0227727	3.61e-08	0.00512	61.92
Celiac disease	rs13195040	6	27413924	G	A	1.12005	0.0291168	1e-200	0.184	2713.19
Celiac disease	rs9258302	6	29741338	C	T	-0.357818	0.0387501	2.61e-20	0.0186	228.14
Celiac disease	rs2269423	6	32145707	C	A	0.925079	0.0240484	1e-200	0.394	7817.52
Celiac disease	rs1431403	6	33047031	C	T	0.64815	0.0199541	1e-200	0.177	2591.12
Celiac disease	rs17264332	6	138005515	G	A	0.250759	0.0220259	4.98e-30	0.0126	153.73
Celiac disease	rs182429	6	159469574	G	A	-0.150143	0.0186583	8.49e-16	0.0111	135.29
Celiac disease	rs1050976	6	408079	T	C	-0.111043	0.0184718	1.84e-09	0.00615	74.54
Celiac disease	rs7753008	6	90809639	C	T	0.0980337	0.0190629	2.71e-07	0.00339	40.96
Celiac disease	rs2499714	6	34072215	T	C	0.188966	0.0305353	6.08e-10	0.00684	82.87
Celiac disease	rs2268722	6	52405415	G	A	0.117783	0.0217672	6.27e-08	0.00551	66.69
Celiac disease	rs79758729	7	37418454	G	A	0.162969	0.0290899	2.12e-08	0.00441	53.34
Celiac disease	rs73366469	7	74033600	C	T	0.154436	0.0305162	4.18e-07	0.00447	54.1
Celiac disease	rs944141	9	5490522	T	C	0.110647	0.021686	3.36e-07	0.00448	54.19
Celiac disease	rs744254	10	6392848	A	G	0.116421	0.0210172	3.04e-08	0.00558	67.57
Celiac disease	rs1250552	10	81058027	G	A	-0.154784	0.0185777	7.97e-17	0.0119	145.23
Celiac disease	rs7104791	11	111196858	C	T	-0.14842	0.0221049	1.89e-11	0.00772	93.65
Celiac disease	rs61907765	11	128391937	T	C	0.161268	0.0221632	3.43e-13	0.00824	100.02
Celiac disease	rs10790269	11	118729456	T	C	0.157239	0.0239751	5.44e-11	0.00809	98.23
Celiac disease	rs3184504	12	111884608	C	T	-0.175633	0.0186829	5.42e-21	0.0116	140.89
Celiac disease	rs10774430	12	6504773	G	T	-0.10436	0.0208765	5.77e-07	0.00408	49.37
Celiac disease	rs35726267	13	42956220	G	A	-0.105138	0.0224707	2.88e-06	0.002	24.12
Celiac disease	rs4462451	13	100036873	G	A	-0.0907544	0.0185032	9.35e-07	0.00402	48.57
Celiac disease	rs11851414	14	69259502	C	T	0.120446	0.0220512	4.71e-08	0.00494	59.74
Celiac disease	rs1378938	15	75096443	C	T	-0.117783	0.0204027	7.79e-09	0.0052	62.96
Celiac disease	rs3784539	15	79219188	T	C	0.124869	0.0266778	2.86e-06	0.00363	43.85
Celiac disease	rs6498114	16	10964118	T	G	-0.131028	0.0211512	5.83e-10	0.00636	77.02
Celiac disease	rs11875687	18	12843137	C	T	0.159565	0.0250579	1.92e-10	0.00665	80.54
Celiac disease	rs1788103	18	67538824	G	A	0.0925792	0.018577	6.24e-07	0.00429	51.81
Celiac disease	rs6060002	20	30150077	C	T	-0.118108	0.0256036	3.97e-06	0.00432	52.19
Celiac disease	rs6032610	20	44604905	A	C	0.225772	0.042209	8.85e-08	0.0191	234.61
Celiac disease	rs56132007	21	45622705	A	G	-0.116534	0.0238307	1.01e-06	0.00322	38.89
Celiac disease	rs1893592	21	43855067	C	A	-0.123864	0.0208749	2.96e-09	0.00576	69.8
Celiac disease	rs4821124	22	21979289	C	T	0.151003	0.0230512	5.72e-11	0.0067	81.23
Celiac disease	rs9610686	22	37633851	T	C	-0.101147	0.0191149	1.21e-07	0.00489	59.2
Crohn's disease	rs12119179	1	67747415	C	A	0.2596	0.0522	6.62e-07	0.0321	7003.98
Crohn's disease	rs186850636	1	20137715	A	G	2.6795	0.5733	2.96e-06	0.0476	10547.6
Crohn's disease	rs62173473	2	187788551	T	G	0.7219	0.1551	3.23e-06	0.0314	6845.11
Crohn's disease	rs113202149	5	121061012	C	T	1.4788	0.3224	4.5e-06	0.0374	8195.71
Crohn's disease	rs12654043	5	150226095	G	A	0.3121	0.066	2.26e-06	0.0295	6407.64
Crohn's disease	rs12374574	5	40326784	T	G	0.3014	0.0648	3.34e-06	0.0279	6057.42
Crohn's disease	rs2394994	6	31391618	T	A	0.3473	0.064	5.79e-08	0.04	8804.01
Crohn's disease	rs10807943	7	5340664	C	T	-0.63	0.1111	1.43e-08	0.0468	10362.3
Crohn's disease	rs116934149	7	18351878	A	C	0.9873	0.2098	2.53e-06	0.0335	7321.57
Crohn's disease	rs79274274	7	131134712	G	C	1.1319	0.2338	1.28e-06	0.0346	7571.43
Crohn's disease	rs117801300	7	91679033	G	A	1.7966	0.3794	2.19e-06	0.0392	8620.78
Crohn's disease	rs181316459	7	5473610	C	G	1.1694	0.1389	3.78e-17	0.122	29383
Crohn's disease	rs7800598	7	4862677	A	G	0.5329	0.1055	4.43e-07	0.0351	7674.94
Crohn's disease	rs13296652	9	117366676	C	A	0.3297	0.0646	3.37e-07	0.0343	7497.87
Crohn's disease	rs10748781	10	101283330	A	C	-0.2486	0.0535	3.37e-06	0.028	6083.74
Crohn's disease	rs10836059	11	33428832	A	G	-0.2588	0.055	2.52e-06	0.0288	6252.12
Crohn's disease	rs7107372	11	76161221	T	C	0.3041	0.0621	9.7e-07	0.0314	6849.36
Crohn's disease	rs7150232	14	71347419	A	G	0.2944	0.0608	1.27e-06	0.0323	7048.6
Crohn's disease	rs112456327	16	50402485	T	C	0.4566	0.0988	3.81e-06	0.0295	6414.56
Crohn's disease	rs12967678	18	12805388	A	G	0.3949	0.08	8.07e-07	0.0326	7114.69
Crohn's disease	rs139166499	18	47513579	G	A	0.769	0.1591	1.33e-06	0.0343	7494.41
Crohn's disease	rs117924169	19	1776797	T	C	0.3625	0.0792	4.76e-06	0.0284	6177.13
Ulcerative colitis	rs11488194	1	67709384	G	A	-0.259	0.0546	2.14e-06	0.0059	1274.76
Ulcerative colitis	rs3024493	1	206943968	A	C	0.1643	0.0312	1.34e-07	0.00712	1538.13
Ulcerative colitis	rs10737481	1	20171514	G	T	0.1574	0.0225	2.76e-12	0.0124	2691.08
Ulcerative colitis	rs12088685	1	22679088	A	G	-0.3034	0.0661	4.38e-06	0.00563	1214.85
Ulcerative colitis	rs6671847	1	161478810	A	G	-0.1254	0.0227	3.26e-08	0.0078	1686.44
Ulcerative colitis	rs1240695	1	1378837	C	T	0.1229	0.0248	7.55e-07	0.00628	1355.82
Ulcerative colitis	rs4676410	2	241563739	A	G	0.1561	0.0255	9.07e-10	0.00963	2086.9
Ulcerative colitis	rs3197999	3	49721532	A	G	0.1455	0.0231	3.14e-10	0.0101	2189.24
Ulcerative colitis	rs77683650	3	168969370	A	G	-0.2004	0.0416	1.5e-06	0.00618	1333.75
Ulcerative colitis	rs75441319	4	177277102	G	A	0.1724	0.0363	2.07e-06	0.00582	1257.29
Ulcerative colitis	rs149789095	6	24935662	G	A	0.3871	0.0771	5.12e-07	0.00661	1428.37
Ulcerative colitis	rs1061537	6	29937795	A	G	-0.1236	0.0238	2.13e-07	0.0073	1577.6
Ulcerative colitis	rs3799396	6	136511472	G	A	0.3069	0.0632	1.18e-06	0.00608	1312.06
Ulcerative colitis	rs9275160	6	32652620	A	G	-0.1745	0.0249	2.38e-12	0.0127	2761.39
Ulcerative colitis	rs10241367	7	4493946	C	G	0.2932	0.0564	1.99e-07	0.00697	1507.38
Ulcerative colitis	rs181316459	7	5473610	C	G	0.6334	0.0579	7.43e-28	0.0361	8037.83
Ulcerative colitis	rs117420005	7	4840644	A	C	0.2597	0.0519	5.71e-07	0.00646	1395.83
Ulcerative colitis	rs10807943	7	5340664	C	T	-0.367	0.0482	2.78e-14	0.0159	3473.14
Ulcerative colitis	rs36051895	9	4981866	T	G	0.1203	0.0238	4.29e-07	0.00648	1399.02
Ulcerative colitis	rs12685705	9	110139241	G	A	0.2241	0.0452	7.14e-07	0.00651	1407.12
Ulcerative colitis	rs555332480	10	81287561	T	G	0.2332	0.0474	8.67e-07	0.00641	1385.2
Ulcerative colitis	rs10748781	10	101283330	A	C	-0.1258	0.0237	1.18e-07	0.00718	1551.39
Ulcerative colitis	rs139613239	10	67271698	G	A	-0.2153	0.0423	3.67e-07	0.0068	1469.04
Ulcerative colitis	rs10905848	10	10901634	C	G	-0.1288	0.0277	3.41e-06	0.00548	1182.86
Ulcerative colitis	rs1892979	11	112864529	G	A	0.1609	0.0348	3.85e-06	0.00541	1167.09
Ulcerative colitis	rs7936070	11	76293527	T	G	0.1128	0.0228	7.64e-07	0.00618	1334.63
Ulcerative colitis	rs9550660	13	21124466	A	G	-0.1077	0.0232	3.34e-06	0.0055	1187.33
Ulcerative colitis	rs12946510	17	37912377	T	C	0.1272	0.0226	1.73e-08	0.00808	1747.93
Ulcerative colitis	rs77066761	17	75066467	A	G	0.5942	0.123	1.37e-06	0.00647	1397.33
Ulcerative colitis	rs2836878	21	40465534	A	G	-0.132	0.0262	4.79e-07	0.00648	1400.49
Diverticular disease	rs68042139	3	191417288	A	G	1.383	0.3017	4.53e-06	0.097	712.78
Diverticular disease	rs66689243	3	16412960	C	G	0.8268	0.1638	4.51e-07	0.108	801.89
Diverticular disease	rs13098859	3	193765726	C	G	0.5395	0.1181	4.91e-06	0.0798	575.08
Diverticular disease	rs425847	5	80390318	A	G	0.7398	0.1574	2.6e-06	0.0846	613.37
Diverticular disease	rs7737429	5	99455090	C	T	-0.6694	0.14	1.76e-06	0.0881	640.81
Diverticular disease	rs62477101	7	118347488	C	G	0.6577	0.1286	3.17e-07	0.103	764.66
Diverticular disease	rs980698	8	57610626	C	T	0.4855	0.1018	1.84e-06	0.0935	684.6
Diverticular disease	rs2171336	11	98860478	A	G	1.438	0.3122	4.12e-06	0.119	899.3
Diverticular disease	rs4453431	15	37377129	C	G	0.9381	0.1944	1.39e-06	0.0918	670.75
Diverticular disease	rs17271534	15	47155276	A	G	0.798	0.1576	4.11e-07	0.108	805.46
Diverticular disease	rs1557684	16	26675288	G	C	0.9141	0.1973	3.59e-06	0.0896	652.59
Diverticular disease	rs11652888	17	73602518	T	C	0.7295	0.1532	1.93e-06	0.088	640.52
Diverticular disease	rs8092484	18	62191825	C	T	-0.4595	0.08804	1.8e-07	0.105	780.09
Colorectal cancer	rs181306122	2	85375233	G	C	0.506	0.1076	2.56e-06	0.00811	1789.26
Colorectal cancer	rs2736100	5	1286516	A	C	0.1307	0.0266	9.1e-07	0.00853	1882.54
Colorectal cancer	rs932915	9	100333021	A	G	-0.379	0.0808	2.77e-06	0.00818	1805.41
Colorectal cancer	rs7897408	10	21627759	A	C	0.2624	0.0384	8.4e-12	0.017	3784.61
Colorectal cancer	rs1035209	10	101345366	T	C	0.167	0.0361	3.76e-06	0.00753	1660.13
Colorectal cancer	rs7947849	11	111181130	G	A	0.1742	0.0316	3.66e-08	0.0109	2404.13
Colorectal cancer	rs141253015	12	118994769	T	C	0.2147	0.0454	2.3e-06	0.0086	1897.5
Colorectal cancer	rs12817211	12	50579398	T	C	0.1574	0.0341	3.97e-06	0.00753	1660.67
Colorectal cancer	rs72812355	16	87027693	C	T	0.8328	0.1823	4.91e-06	0.00801	1765.65
Colorectal cancer	rs6507875	18	46448819	G	C	-0.1692	0.0269	3.21e-10	0.0143	3169.76
Colorectal cancer	rs9963123	18	6466664	T	C	0.1273	0.0277	4.14e-06	0.00763	1681.79
Colorectal cancer	rs2965299	19	903025	A	G	0.1653	0.0341	1.28e-06	0.0087	1921.13
Colorectal cancer	rs355530	20	6374170	T	G	-0.14	0.0292	1.68e-06	0.00804	1773.67
Acute pancreatitis	rs12569321	1	99725907	G	C	0.3415	0.0721	2.19e-06	0.0508	11714.5
Acute pancreatitis	rs1163344	3	108895618	C	A	0.44	0.096	4.59e-06	0.0502	11564.9
Acute pancreatitis	rs2069080	4	83322591	C	T	0.3126	0.0685	5e-06	0.0478	10991.6
Acute pancreatitis	rs116743228	5	147235395	C	T	0.8488	0.1813	2.83e-06	0.0567	13140.1
Acute pancreatitis	rs187600325	7	143121476	A	G	1.014	0.2077	1.05e-06	0.0658	15418.6
Acute pancreatitis	rs73584458	9	126966961	C	G	0.4034	0.0872	3.68e-06	0.0495	11394.3
Acute pancreatitis	rs117510065	9	122211776	A	G	1.0281	0.2232	4.09e-06	0.0571	13253.1
Acute pancreatitis	rs437172	13	109496107	G	A	-2.3292	0.4597	4.05e-07	0.0904	21738.3
Acute pancreatitis	rs11864719	16	75255129	T	G	0.3209	0.0674	1.94e-06	0.0515	11871.5
Acute pancreatitis	rs551326017	17	75258944	T	C	7.847	1.553	4.35e-07	0.165	43248.6
Acute pancreatitis	rs78802481	20	45657427	A	G	1.2586	0.2507	5.16e-07	0.0696	16356.4
Chronic pancreatitis	rs260598	2	109593309	G	A	0.1939	0.0408	1.99e-06	0.0137	2738.63
Chronic pancreatitis	rs162869	3	78877109	A	G	0.1707	0.037	3.88e-06	0.013	2587.69
Chronic pancreatitis	rs116743228	5	147235395	C	T	0.5875	0.093	2.63e-10	0.0272	5495.49
Chronic pancreatitis	rs251828	5	3185711	T	G	-0.1633	0.0351	3.2e-06	0.0133	2659.77
Chronic pancreatitis	rs12702232	7	46690901	G	C	0.19	0.0403	2.43e-06	0.0136	2717.1
Chronic pancreatitis	rs34708921	7	142450555	C	T	0.1859	0.0358	2.07e-07	0.0164	3290.49
Chronic pancreatitis	rs77940133	7	142664666	C	G	0.4384	0.0956	4.56e-06	0.0132	2628.65
Chronic pancreatitis	rs113809880	8	26290760	A	C	0.5326	0.1137	2.84e-06	0.0148	2966.74
Chronic pancreatitis	rs149088320	8	85998150	A	T	-0.2215	0.0483	4.45e-06	0.0131	2618.97
Chronic pancreatitis	rs7043518	9	84164493	G	A	0.1699	0.0353	1.47e-06	0.0141	2818.24
Chronic pancreatitis	rs17725057	9	1978371	C	G	0.6269	0.1278	9.42e-07	0.0177	3552.11
Chronic pancreatitis	rs60637739	11	19534624	G	A	0.1711	0.0375	4.9e-06	0.0127	2528.71
Chronic pancreatitis	rs17400334	13	91815592	C	T	0.2652	0.0563	2.46e-06	0.0137	2740.15
Chronic pancreatitis	rs8054698	16	58687743	G	A	-0.172	0.0367	2.8e-06	0.0133	2663.57
Pancreatic cancer	rs505922	9	136149229	C	T	0.230953	0.0491687	2.48e-06	0.0243	95.33
Pancreatic cancer	rs303499	10	90553051	G	A	-0.227375	0.0494861	4.14e-06	0.0237	93.15
Pancreatic cancer	rs8028529	15	36654597	T	C	-0.272391	0.0568071	1.51e-06	0.0258	101.53
Cholelithiasis	rs28473566	2	44012206	A	G	-0.00362205	0.00041968	6.13e-18	3.59e-06	1.21
Cholelithiasis	rs75331444	2	44069772	A	G	0.0172137	0.000628606	6.47e-165	3.61e-05	12.16
Cholelithiasis	rs11691033	2	44229762	A	T	-0.00183444	0.000335326	4.49e-08	1.45e-06	0.49
Cholelithiasis	rs112732186	2	43650784	T	G	0.00148471	0.000323411	4.42e-06	1.01e-06	0.34
Cholelithiasis	rs2602374	2	234568964	T	C	0.00163802	0.000344409	1.98e-06	1.09e-06	0.37
Cholelithiasis	rs76527790	2	27055853	G	A	0.00253838	0.000504167	4.79e-07	1.28e-06	0.43
Cholelithiasis	rs12633863	3	149211512	A	G	-0.0023798	0.000312241	2.51e-14	2.8e-06	0.94
Cholelithiasis	rs72637571	4	60836160	A	G	0.00147331	0.000320071	4.16e-06	1.02e-06	0.34
Cholelithiasis	rs2290846	4	151199080	A	G	0.0023039	0.000341636	1.55e-11	2.19e-06	0.74
Cholelithiasis	rs76116349	6	158580616	C	G	0.00964035	0.00184805	1.82e-07	1.49e-06	0.5
Cholelithiasis	rs150127703	6	42221277	T	C	0.00861368	0.00173106	6.5e-07	1.29e-06	0.43
Cholelithiasis	rs72986416	6	134987998	T	C	0.00234259	0.000511327	4.62e-06	1.02e-06	0.34
Cholelithiasis	rs10250598	7	107463893	G	A	-0.00256859	0.000390214	4.63e-11	2.16e-06	0.73
Cholelithiasis	rs3842	7	87133366	C	T	-0.00326315	0.000447615	3.1e-13	2.56e-06	0.86
Cholelithiasis	rs144939295	7	148923851	T	C	0.00520672	0.00111038	2.74e-06	1.07e-06	0.36
Cholelithiasis	rs7826171	8	96754579	G	A	-0.00177554	0.000328434	6.45e-08	1.41e-06	0.47
Cholelithiasis	rs983812	8	59384181	T	C	-0.00207256	0.000327813	2.58e-10	1.92e-06	0.65
Cholelithiasis	rs186218147	9	139244639	C	T	0.00482892	0.0010172	2.06e-06	1.12e-06	0.38
Cholelithiasis	rs686030	9	15304782	A	C	0.00266497	0.000445174	2.15e-09	1.72e-06	0.58
Cholelithiasis	rs12412502	10	129761287	A	C	0.00213562	0.000438577	1.12e-06	1.18e-06	0.4
Cholelithiasis	rs946711	10	21806832	C	A	0.00160935	0.000331922	1.24e-06	1.14e-06	0.39
Cholelithiasis	rs10761787	10	65353755	T	A	0.00172383	0.000311065	3e-08	1.49e-06	0.5
Cholelithiasis	rs58878618	11	26914222	A	G	-0.00201083	0.000432012	3.25e-06	1.05e-06	0.35
Cholelithiasis	rs7126628	11	44574405	G	C	-0.00171077	0.000363854	2.58e-06	1.07e-06	0.36
Cholelithiasis	rs111411011	12	113526951	T	G	0.00645013	0.00140991	4.77e-06	1.02e-06	0.34
Cholelithiasis	rs56398830	13	103701690	A	G	0.00785777	0.00148861	1.3e-07	1.34e-06	0.45
Cholelithiasis	rs77888082	13	38660295	A	G	0.00340498	0.000712812	1.78e-06	1.11e-06	0.37
Cholelithiasis	rs72726186	14	73036966	T	C	0.00388637	0.000801071	1.23e-06	1.31e-06	0.44
Cholelithiasis	rs112597885	14	21111856	A	G	0.00300592	0.000640645	2.71e-06	1.06e-06	0.36
Cholelithiasis	rs28929474	14	94844947	T	C	0.00877719	0.00109617	1.18e-15	3.08e-06	1.04
Cholelithiasis	rs11642001	16	71899586	A	G	-0.00175124	0.00037345	2.74e-06	1.06e-06	0.36
Cholelithiasis	rs57792815	16	11645198	C	T	0.00161729	0.000342547	2.34e-06	1.11e-06	0.37
Cholelithiasis	rs8178824	17	64224775	T	C	0.00423049	0.000917083	3.97e-06	1.03e-06	0.35
Cholelithiasis	rs17138478	17	36073320	A	C	0.00217842	0.000463261	2.57e-06	1.06e-06	0.36
Cholelithiasis	rs78377663	18	73476981	A	G	0.00751526	0.00163281	4.17e-06	1.1e-06	0.37
Cholelithiasis	rs143839079	18	35474745	A	G	0.00847055	0.00152025	2.52e-08	1.57e-06	0.53
Cholelithiasis	rs10411263	19	13587926	T	C	-0.00242407	0.000494983	9.72e-07	1.15e-06	0.39
Cholelithiasis	rs2638282	19	49213833	A	G	0.0016198	0.000311964	2.08e-07	1.31e-06	0.44
Cholelithiasis	rs296384	19	48370400	T	G	0.0027674	0.00042017	4.51e-11	2.09e-06	0.7
Cholelithiasis	rs2733737	19	36045403	C	T	-0.00170263	0.000321592	1.19e-07	1.36e-06	0.46
Cholelithiasis	rs1800961	20	43042364	T	C	0.0053632	0.000887557	1.52e-09	1.76e-06	0.59
Cholelithiasis	rs35933313	21	46196595	C	G	0.00155908	0.000331346	2.54e-06	1.07e-06	0.36
Cholelithiasis with cholecystitis	rs7550711	1	110082886	T	C	0.1258	0.0253	6.48e-07	0.00169	365.05
Cholelithiasis with cholecystitis	rs9427110	1	154616804	A	G	0.0571	0.0118	1.38e-06	0.00161	347.48
Cholelithiasis with cholecystitis	rs12067687	1	238592923	A	T	0.6354	0.1378	4.03e-06	0.00152	328.21
Cholelithiasis with cholecystitis	rs1260326	2	27730940	C	T	0.0776	0.0124	3.64e-10	0.00274	591.39
Cholelithiasis with cholecystitis	rs6712163	2	43501970	T	C	0.08	0.0119	1.5e-11	0.00317	684.6
Cholelithiasis with cholecystitis	rs114350689	2	45536822	C	T	0.3386	0.0438	1.1e-14	0.00453	978.86
Cholelithiasis with cholecystitis	rs11887534	2	44066247	C	G	0.8069	0.0222	1e-200	0.101	24044
Cholelithiasis with cholecystitis	rs116739592	2	66936047	T	C	0.132	0.0284	3.35e-06	0.00154	331.11
Cholelithiasis with cholecystitis	rs7579238	2	241282787	G	A	-0.0777	0.0154	4.43e-07	0.00176	380.05
Cholelithiasis with cholecystitis	rs147483205	2	176825239	A	T	-0.2987	0.0605	7.82e-07	0.00175	376.27
Cholelithiasis with cholecystitis	rs114041253	2	44455470	T	G	0.2762	0.0317	2.87e-18	0.00554	1197.43
Cholelithiasis with cholecystitis	rs75399305	2	45183385	C	T	0.1585	0.02	2.49e-15	0.00438	945.49
Cholelithiasis with cholecystitis	rs820008	2	174123399	G	A	0.0656	0.0137	1.74e-06	0.00161	347.19
Cholelithiasis with cholecystitis	rs77070100	2	234587847	C	T	0.085	0.0118	6.58e-13	0.00358	772.2
Cholelithiasis with cholecystitis	rs191092790	2	42402137	G	A	0.311	0.0413	5.29e-14	0.00399	860.97
Cholelithiasis with cholecystitis	rs13414118	2	42903840	G	A	-0.1945	0.0408	1.84e-06	0.0016	345.31
Cholelithiasis with cholecystitis	rs28473566	2	44012206	A	G	-0.2365	0.0159	4.46e-50	0.016	3498.98
Cholelithiasis with cholecystitis	rs72926277	2	205364522	T	C	0.1782	0.036	7.17e-07	0.00169	363.51
Cholelithiasis with cholecystitis	rs6755198	2	224663808	A	G	0.061	0.0121	4.2e-07	0.00178	382.62
Cholelithiasis with cholecystitis	rs9833176	3	56894382	C	T	-0.0546	0.0118	3.83e-06	0.00148	318.09
Cholelithiasis with cholecystitis	rs4681502	3	149097084	C	T	0.0701	0.0118	3e-09	0.00244	525.8
Cholelithiasis with cholecystitis	rs12633863	3	149211512	A	G	-0.1228	0.0118	1.56e-25	0.00754	1633.22
Cholelithiasis with cholecystitis	rs2290846	4	151199080	A	G	0.1205	0.0141	1.49e-17	0.005	1081.49
Cholelithiasis with cholecystitis	rs13126112	4	95840020	T	C	0.0775	0.0161	1.42e-06	0.00161	346.13
Cholelithiasis with cholecystitis	rs149519950	4	39775754	A	G	0.5632	0.1012	2.62e-08	0.00226	486.48
Cholelithiasis with cholecystitis	rs6532417	4	77405719	G	T	0.063	0.0131	1.39e-06	0.00162	348.01
Cholelithiasis with cholecystitis	rs12506823	4	119974397	A	G	0.0565	0.012	2.45e-06	0.00153	330.31
Cholelithiasis with cholecystitis	rs79317443	5	151172963	T	C	0.1577	0.0317	6.43e-07	0.00174	374.49
Cholelithiasis with cholecystitis	rs58233521	5	86375754	T	C	0.0746	0.0157	2.12e-06	0.00156	335.84
Cholelithiasis with cholecystitis	rs367274	6	90622187	T	C	0.0631	0.012	1.54e-07	0.00192	412.99
Cholelithiasis with cholecystitis	rs78956178	6	105489209	G	T	-0.1292	0.0256	4.55e-07	0.0018	388.72
Cholelithiasis with cholecystitis	rs79681496	6	46004728	G	A	0.272	0.0581	2.79e-06	0.00154	332.33
Cholelithiasis with cholecystitis	rs2228375	6	17675246	C	T	0.0652	0.012	5.7e-08	0.00203	437.93
Cholelithiasis with cholecystitis	rs12672720	7	87126438	G	A	-0.2014	0.0175	1.08e-30	0.00948	2057.76
Cholelithiasis with cholecystitis	rs714583	7	107473153	A	T	-0.1067	0.0129	1.72e-16	0.00474	1025.13
Cholelithiasis with cholecystitis	rs2326077	8	59385919	T	C	-0.1276	0.0121	4.78e-26	0.00771	1671.1
Cholelithiasis with cholecystitis	rs893225	8	96978748	A	G	0.0822	0.0174	2.26e-06	0.00154	331.95
Cholelithiasis with cholecystitis	rs13280055	8	11522353	A	G	0.102	0.02	3.34e-07	0.00199	428.02
Cholelithiasis with cholecystitis	rs2954029	8	126490972	T	A	0.0564	0.0118	1.66e-06	0.00158	340.35
Cholelithiasis with cholecystitis	rs635634	9	136155000	T	C	0.0876	0.0147	2.5e-09	0.00246	529.51
Cholelithiasis with cholecystitis	rs10992487	9	95594522	G	C	0.0801	0.0171	2.78e-06	0.00152	326.92
Cholelithiasis with cholecystitis	rs686030	9	15304782	A	C	0.1498	0.0183	2.45e-16	0.00469	1013.54
Cholelithiasis with cholecystitis	rs55665473	10	46022005	A	G	0.091	0.0131	3.21e-12	0.00335	721.77
Cholelithiasis with cholecystitis	rs12775076	10	101327335	T	C	0.2881	0.0498	7.08e-09	0.00245	527.3
Cholelithiasis with cholecystitis	rs522951	10	102110901	C	G	-0.06	0.0119	5.09e-07	0.00175	376.46
Cholelithiasis with cholecystitis	rs174565	11	61591636	G	C	0.0849	0.0139	1.15e-09	0.00257	553.73
Cholelithiasis with cholecystitis	rs180792203	11	130814142	T	C	0.3467	0.071	1.05e-06	0.00168	361.14
Cholelithiasis with cholecystitis	rs9633835	11	13345593	A	G	-0.0634	0.012	1.4e-07	0.00193	415.18
Cholelithiasis with cholecystitis	rs10772624	12	13320033	A	G	-0.0588	0.0118	6.16e-07	0.00173	372.33
Cholelithiasis with cholecystitis	rs7979473	12	121420260	G	A	0.0778	0.012	7.99e-11	0.00295	635.5
Cholelithiasis with cholecystitis	rs7325496	13	103499417	A	C	-0.0713	0.0143	5.77e-07	0.00171	368.61
Cholelithiasis with cholecystitis	rs16961277	13	103716823	G	A	-0.1175	0.0171	5.53e-12	0.00329	709.91
Cholelithiasis with cholecystitis	rs10141896	14	24845402	T	G	0.1199	0.026	3.85e-06	0.0015	323.3
Cholelithiasis with cholecystitis	rs34996930	14	69792496	T	C	-0.0902	0.0181	5.87e-07	0.00182	393.07
Cholelithiasis with cholecystitis	rs28929474	14	94844947	T	C	0.3635	0.0428	2.19e-17	0.00509	1100.79
Cholelithiasis with cholecystitis	rs74020682	15	63120142	C	T	-0.1846	0.0391	2.33e-06	0.00156	335.7
Cholelithiasis with cholecystitis	rs2247233	15	89875937	T	C	0.0556	0.0118	2.39e-06	0.00154	331.89
Cholelithiasis with cholecystitis	rs34435381	16	11633114	T	C	0.0675	0.0129	1.69e-07	0.0019	408.93
Cholelithiasis with cholecystitis	rs3848268	16	60394816	G	A	0.2358	0.0472	5.83e-07	0.00186	400.33
Cholelithiasis with cholecystitis	rs17138478	17	36073320	A	C	0.0822	0.0163	4.46e-07	0.00179	386.47
Cholelithiasis with cholecystitis	rs11654234	17	72425499	G	A	0.1117	0.0223	5.36e-07	0.00178	382.93
Cholelithiasis with cholecystitis	rs708686	19	5840619	T	C	0.1004	0.0125	8.45e-16	0.00448	968.63
Cholelithiasis with cholecystitis	rs67165745	19	47923981	A	C	-0.1471	0.0318	3.64e-06	0.00154	331.99
Cholelithiasis with cholecystitis	rs8108474	19	46301479	T	C	0.0804	0.0128	3.81e-10	0.00271	584.7
Cholelithiasis with cholecystitis	rs4805129	19	36019522	C	T	-0.0689	0.0126	4.65e-08	0.00207	446.7
Cholelithiasis with cholecystitis	rs11085179	19	6560446	T	A	-0.0646	0.0139	3.59e-06	0.00154	331.56
Cholelithiasis with cholecystitis	rs1205319	19	54843491	T	C	-0.055	0.012	4.61e-06	0.00151	325.69
Cholelithiasis with cholecystitis	rs62128824	19	48361924	C	T	-0.1485	0.0166	3.17e-19	0.00566	1224.04
Cholelithiasis with cholecystitis	rs4812802	20	42849300	A	G	0.057	0.0119	1.7e-06	0.00159	341.89
Cholelithiasis with cholecystitis	rs2618566	20	17844684	T	G	0.0747	0.0127	4.08e-09	0.00244	525.86
Cholelithiasis with cholecystitis	rs1800961	20	43042364	T	C	0.3663	0.0289	8.46e-37	0.0116	2529.64
Cholelithiasis with cholecystitis	rs4814175	20	12959094	T	A	-0.0675	0.0124	4.78e-08	0.00205	441.91
Cholelithiasis with cholecystitis	rs41281265	22	40720704	G	A	0.0621	0.012	2.48e-07	0.00184	396.46
Cholangitis	rs75415014	1	184158864	G	T	0.8573	0.1784	1.54e-06	0.0346	7021.67
Cholangitis	rs74261035	2	59437384	T	C	0.2427	0.0525	3.79e-06	0.0278	5598.88
Cholangitis	rs12494226	3	21899858	C	A	2.6693	0.579	4.02e-06	0.0454	9314.42
Cholangitis	rs73154514	3	159906042	G	A	0.3953	0.0842	2.69e-06	0.03	6066.42
Cholangitis	rs9268127	6	32253559	C	T	0.459	0.0732	3.62e-10	0.0602	12544.2
Cholangitis	rs4875616	8	3186928	G	T	0.3487	0.0694	5.11e-07	0.034	6897.28
Cholangitis	rs666216	9	116378459	G	C	-0.2564	0.0542	2.24e-06	0.0291	5865.13
Cholangitis	rs7358167	10	95044336	A	T	0.2694	0.0555	1.18e-06	0.031	6259.38
Cholangitis	rs146950854	14	101776374	T	C	1.0568	0.2124	6.54e-07	0.0391	7970.99
Cholangitis	rs2448241	14	102414767	A	G	-0.3714	0.0808	4.36e-06	0.0284	5734.57
Non-alcoholic fatty liver disease	rs2642438	1	220970028	A	G	-0.075	0.007	6.65e-24	0.00224	490.29
Non-alcoholic fatty liver disease	rs6734238	2	113841030	G	A	-0.057	0.006	4.94e-19	0.00157	343.36
Non-alcoholic fatty liver disease	rs13389219	2	165528876	T	C	-0.053	0.007	8.2e-16	0.00138	301.75
Non-alcoholic fatty liver disease	rs17036160	3	12329783	T	C	-0.068	0.011	3.39e-10	0.000941	205.94
Non-alcoholic fatty liver disease	rs10433937	4	88230100	G	T	-0.081	0.008	5.28e-26	0.00249	546.28
Non-alcoholic fatty liver disease	rs17598226	4	100496891	G	C	-0.042	0.007	5.61e-09	0.00068	148.85
Non-alcoholic fatty liver disease	rs4841132	8	9183596	A	G	0.123	0.011	6.62e-32	0.00287	628.59
Non-alcoholic fatty liver disease	rs2980888	8	126507308	T	C	0.13	0.007	4.21e-72	0.0069	1519.24
Non-alcoholic fatty liver disease	rs10883451	10	101924418	C	T	-0.152	0.007	2.65e-112	0.0114	2513.67
Non-alcoholic fatty liver disease	rs4918722	10	113947040	C	T	0.077	0.008	1.75e-23	0.00237	520.35
Non-alcoholic fatty liver disease	rs28929474	14	94844947	T	C	0.492	0.027	9.01e-73	0.00809	1782.9
Non-alcoholic fatty liver disease	rs56094641	16	53806453	G	A	0.042	0.007	1.36e-09	0.000829	181.28
Non-alcoholic fatty liver disease	rs1801689	17	64210580	C	A	0.17	0.019	1.46e-18	0.00174	380.19
Non-alcoholic fatty liver disease	rs11668950	19	18282940	A	G	0.046	0.007	2.22e-10	0.00081	177.24
Non-alcoholic fatty liver disease	rs58542926	19	19379549	T	C	0.209	0.013	6.54e-62	0.00569	1250.31
Non-alcoholic fatty liver disease	rs5117	19	45418790	C	T	-0.072	0.008	2.21e-20	0.00184	403.34
Non-alcoholic fatty liver disease	rs738408	22	44324730	T	C	0.267	0.0076	3.99e-273	0.0259	5819.45
Non-alcoholic fatty liver disease	rs36086195	1	16510894	C	T	-0.043	0.007	4.5e-10	0.000922	201.77
Non-alcoholic fatty liver disease	rs79598313	1	27284913	T	C	0.172	0.024	4.91e-13	0.00122	266.23
Non-alcoholic fatty liver disease	rs74816838	1	161643560	T	C	0.078	0.012	1.51e-10	0.00115	252.35
Non-alcoholic fatty liver disease	rs1337101	1	219726100	T	G	-0.052	0.007	1.98e-12	0.00113	247.1
Non-alcoholic fatty liver disease	rs848559	2	36694497	T	A	-0.055	0.01	1.58e-08	0.000733	160.3
Non-alcoholic fatty liver disease	rs73024760	2	169885122	T	C	0.104	0.016	7.59e-11	0.00093	203.41
Non-alcoholic fatty liver disease	rs2943652	2	227108446	C	T	-0.062	0.007	1.04e-19	0.00176	384.5
Non-alcoholic fatty liver disease	rs7653249	3	136005792	C	G	-0.076	0.008	3.51e-22	0.00204	446.76
Non-alcoholic fatty liver disease	rs4683438	3	142652559	T	G	-0.047	0.007	4.73e-12	0.000989	216.3
Non-alcoholic fatty liver disease	rs686250	6	32585055	A	G	-0.039	0.007	3.06e-09	0.000739	161.55
Non-alcoholic fatty liver disease	rs4711750	6	43757082	A	T	0.037	0.007	4.79e-08	0.000681	149
Non-alcoholic fatty liver disease	rs4734654	8	103669991	G	A	-0.044	0.007	1.55e-10	0.000871	190.63
Non-alcoholic fatty liver disease	rs2737217	8	116630311	A	G	0.044	0.007	3.92e-10	0.000923	201.91
Non-alcoholic fatty liver disease	rs7041363	9	117146043	G	C	-0.13	0.007	1.02e-81	0.00839	1850.22
Non-alcoholic fatty liver disease	rs687621	9	136137065	G	A	0.043	0.007	7.91e-11	0.000846	185.01
Non-alcoholic fatty liver disease	rs11601507	11	5701074	A	C	0.099	0.013	1.53e-14	0.00131	286.67
Non-alcoholic fatty liver disease	rs146774114	12	49743142	A	G	-0.157	0.028	2.5e-08	0.000728	159.33
Non-alcoholic fatty liver disease	rs9668670	12	53278512	T	A	-0.054	0.007	2.89e-15	0.00132	288.86
Non-alcoholic fatty liver disease	rs34123446	12	122511238	G	A	-0.043	0.007	2.82e-11	0.000913	199.74
Non-alcoholic fatty liver disease	rs11621792	14	24871926	T	C	0.042	0.007	5.48e-10	0.000857	187.39
Non-alcoholic fatty liver disease	rs3935942	15	73971361	A	C	0.055	0.007	2.72e-15	0.00143	313.27
Non-alcoholic fatty liver disease	rs4782568	16	83980529	G	C	-0.064	0.007	8.82e-21	0.002	437.09
Non-alcoholic fatty liver disease	rs8082024	17	47945460	C	T	0.042	0.007	2.32e-08	0.00077	168.49
Non-alcoholic fatty liver disease	rs2207132	20	39142516	A	G	0.178	0.028	1.58e-10	0.00172	377.64
Non-alcoholic fatty liver disease	rs132665	22	36564170	G	A	-0.066	0.0098	1.18e-11	0.00108	236.35
Non-alcoholic fatty liver disease	rs6541349	1	93787867	C	T	0.049	0.008	1.76e-09	0.000942	206.11
Non-alcoholic fatty liver disease	rs6543007	2	101663584	T	C	0.036	0.007	5e-08	0.000636	139.04
Non-alcoholic fatty liver disease	rs11683409	2	112770134	G	C	0.044	0.007	9.19e-12	0.000937	204.93
Non-alcoholic fatty liver disease	rs10201587	2	202202791	G	A	-0.044	0.006	4.18e-12	0.000966	211.35
Non-alcoholic fatty liver disease	rs11683367	2	233510011	C	T	-0.057	0.007	6.38e-18	0.00156	342
Non-alcoholic fatty liver disease	rs934295	3	149122431	A	T	0.058	0.007	2.93e-16	0.00155	339.37
Non-alcoholic fatty liver disease	rs61791108	3	170732742	A	G	0.111	0.019	2.73e-09	0.000717	156.86
Non-alcoholic fatty liver disease	rs574044675	3	172274232	C	A	-0.235	0.026	1.96e-19	0.00248	543.88
Non-alcoholic fatty liver disease	rs12500824	4	77416627	A	G	0.047	0.007	7.92e-13	0.00105	230.2
Non-alcoholic fatty liver disease	rs138033684	6	71895252	G	T	0.677	0.112	1.42e-09	0.00547	1201.61
Non-alcoholic fatty liver disease	rs799165	7	73052057	A	T	0.06	0.01	1.32e-09	0.000788	172.28
Non-alcoholic fatty liver disease	rs115038698	7	87024718	T	C	0.642	0.068	3.51e-21	0.00977	2157.45
Non-alcoholic fatty liver disease	rs4484649	8	10571491	C	A	0.045	0.007	1.38e-11	0.000986	215.73
Non-alcoholic fatty liver disease	rs141505249	8	145732114	C	G	-2.02	0.123	7.15e-61	0.0244	5469.12
Non-alcoholic fatty liver disease	rs35199395	10	70983936	G	C	-0.039	0.007	2.79e-08	0.000736	161.09
Non-alcoholic fatty liver disease	rs148337160	10	104166504	C	T	0.088	0.013	2.89e-11	0.000914	200.04
Non-alcoholic fatty liver disease	rs174535	11	61551356	C	T	-0.064	0.007	1.59e-20	0.00183	400.25
Non-alcoholic fatty liver disease	rs56175344	11	93864393	G	C	-0.128	0.01	4.6e-40	0.00356	780.84
Non-alcoholic fatty liver disease	rs1626329	12	121622023	T	C	0.05	0.007	2.61e-14	0.00119	259.84
Non-alcoholic fatty liver disease	rs2296285	13	29009673	A	T	0.039	0.007	1.76e-08	0.000678	148.24
Non-alcoholic fatty liver disease	rs340009	15	60899639	A	C	0.043	0.007	3.65e-11	0.000887	194.02
Non-alcoholic fatty liver disease	rs7168849	15	90346227	G	A	-0.064	0.009	1.67e-11	0.00147	322.4
Non-alcoholic fatty liver disease	rs12149380	16	72043546	G	C	0.048	0.008	2.25e-09	0.000811	177.44
Non-alcoholic fatty liver disease	rs7599	19	36038390	A	G	0.046	0.007	1.05e-12	0.001	219.89
Non-alcoholic fatty liver disease	rs6059896	20	33111783	C	T	0.047	0.006	1.8e-13	0.0011	241.49
Non-alcoholic fatty liver disease	rs1547014	22	29100711	T	C	-0.064	0.0067	1.57e-21	0.00184	403.72
Non-alcoholic fatty liver disease	rs1047891	2	211540507	A	C	0.037	0.007	2.76e-08	0.000601	131.38
Non-alcoholic fatty liver disease	rs3852142	5	55796968	T	A	-0.072	0.013	1.9e-08	0.000737	161.19
Non-alcoholic fatty liver disease	rs60315134	8	8670599	G	A	0.036	0.007	2.88e-08	0.000643	140.69
Non-alcoholic fatty liver disease	rs1658943	9	6676953	T	C	-0.049	0.009	3.54e-08	0.000639	139.73
Non-alcoholic fatty liver disease	rs10774625	12	111910219	A	G	0.039	0.007	9.75e-09	0.000757	165.55
Non-alcoholic fatty liver disease	rs2727324	17	61922102	C	G	0.038	0.007	1.24e-08	0.000672	146.92
Non-alcoholic fatty liver disease	rs3810367	19	4342847	G	T	0.037	0.007	3.77e-08	0.000641	140.21
Non-alcoholic fatty liver disease	rs8108722	19	10347084	T	C	0.044	0.008	2.25e-08	0.000664	145.34
Non-alcoholic fatty liver disease	rs4805033	19	33839554	G	A	-0.037	0.007	3.06e-08	0.000674	147.5
Alcoholic liver disease	rs75407439	1	223278281	T	A	0.9685	0.1947	6.59e-07	0.0225	4948.53
Alcoholic liver disease	rs112593694	1	179228130	C	A	0.5882	0.1191	7.8e-07	0.0195	4282.82
Alcoholic liver disease	rs11800356	1	57257346	A	G	0.435	0.0942	3.92e-06	0.0165	3602.06
Alcoholic liver disease	rs115926286	1	74658530	G	A	0.4945	0.0988	5.51e-07	0.0206	4518.97
Alcoholic liver disease	rs75978489	1	219034806	T	A	1.8138	0.3971	4.92e-06	0.0242	5326.9
Alcoholic liver disease	rs72771724	2	13575156	T	C	1.068	0.2057	2.09e-07	0.0271	5991.98
Alcoholic liver disease	rs79136091	7	36440277	A	G	0.8309	0.1626	3.23e-07	0.0225	4958.13
Alcoholic liver disease	rs75299728	9	12272490	T	C	0.7526	0.1511	6.3e-07	0.0204	4473.85
Alcoholic liver disease	rs700082	9	125866070	C	G	-0.254	0.0526	1.39e-06	0.0171	3731.62
Alcoholic liver disease	rs998300	10	106398315	A	G	0.245	0.0505	1.21e-06	0.0178	3888.76
Alcoholic liver disease	rs7105095	11	112523239	T	C	0.5184	0.1101	2.49e-06	0.0173	3791.11
Alcoholic liver disease	rs79453342	11	77238094	A	C	1.0411	0.2171	1.63e-06	0.0204	4473.26
Alcoholic liver disease	rs9560679	13	91383416	G	A	0.2381	0.052	4.73e-06	0.0154	3373.09
Alcoholic liver disease	rs59934550	17	46242955	C	T	-0.1857	0.0391	2.04e-06	0.0164	3580.49
Alcoholic liver disease	rs2294915	22	44340904	T	C	0.4109	0.0441	1.26e-20	0.0672	15493.7
Liver cirrhosis	rs74421592	1	213584297	A	G	0.5838	0.1146	3.5e-07	0.0153	3393.21
Liver cirrhosis	rs75978489	1	219034806	T	A	1.4875	0.3229	4.08e-06	0.0162	3608.56
Liver cirrhosis	rs72771724	2	13575156	T	C	0.7956	0.1701	2.92e-06	0.015	3333.99
Liver cirrhosis	rs9880283	3	126739644	A	G	0.2914	0.0636	4.63e-06	0.0115	2547.95
Liver cirrhosis	rs9992651	4	88232510	A	G	-0.2062	0.0406	3.72e-07	0.0141	3133.08
Liver cirrhosis	rs4075265	6	131166457	C	T	-0.1951	0.0426	4.77e-06	0.0113	2506.01
Liver cirrhosis	rs10487808	7	123711663	C	T	0.2342	0.0496	2.38e-06	0.0121	2684.68
Liver cirrhosis	rs117930290	9	12196079	C	T	0.6119	0.1149	1e-07	0.0171	3798.11
Liver cirrhosis	rs80196313	9	9896592	C	T	0.7925	0.1719	4.03e-06	0.014	3097.64
Liver cirrhosis	rs998300	10	106398315	A	G	0.1978	0.0431	4.49e-06	0.0116	2563.27
Liver cirrhosis	rs79080159	11	76855596	C	A	0.4	0.0863	3.59e-06	0.0122	2696.92
Liver cirrhosis	rs79453342	11	77238094	A	C	0.8461	0.1819	3.29e-06	0.0135	2989.9
Liver cirrhosis	rs55777338	15	65383998	A	G	0.5198	0.1117	3.3e-06	0.0129	2848.88
Liver cirrhosis	rs876636	17	53303261	C	T	-0.1927	0.0397	1.22e-06	0.0129	2858.68
Liver cirrhosis	rs7259828	19	574301	T	C	0.2735	0.056	1.04e-06	0.0133	2960.04
Liver cirrhosis	rs73017891	19	22228179	C	G	0.5844	0.1176	6.67e-07	0.0149	3314.98
Liver cirrhosis	rs187429064	19	19380513	G	A	0.4117	0.0772	9.75e-08	0.0163	3636.57
Liver cirrhosis	rs111305926	20	4597270	A	G	0.4154	0.0871	1.84e-06	0.0141	3127.91
Liver cirrhosis	rs738409	22	44324727	G	C	0.4605	0.0407	1.2e-29	0.0744	17598.1
Acute appendicitis	rs3738182	1	221057662	A	G	-0.0938	0.0143	6.02e-11	0.00321	700.59
Acute appendicitis	rs756245	1	220475699	T	C	0.0582	0.0124	2.6e-06	0.00165	359.87
Acute appendicitis	rs56259011	2	19488960	T	C	0.0827	0.0148	2.07e-08	0.00233	508.39
Acute appendicitis	rs7624406	3	16169491	G	A	0.0626	0.0133	2.42e-06	0.00166	361.63
Acute appendicitis	rs7677732	4	112825940	G	A	0.0694	0.0131	1.14e-07	0.00212	461.2
Acute appendicitis	rs62336627	4	174960780	C	A	-0.0563	0.0122	4.02e-06	0.00158	345.26
Acute appendicitis	rs34333392	4	92975672	C	T	-0.1087	0.0222	9.38e-07	0.0018	391.41
Acute appendicitis	rs13121924	4	111720819	G	A	-0.1592	0.0122	7.99e-39	0.0126	2782.24
Acute appendicitis	rs146123796	5	162173720	A	G	-0.1674	0.0361	3.51e-06	0.00165	358.77
Acute appendicitis	rs530045	5	4940251	C	T	-0.1678	0.0325	2.43e-07	0.00205	447.33
Acute appendicitis	rs339444	5	13947693	T	C	-0.1263	0.0263	1.58e-06	0.00172	374.25
Acute appendicitis	rs142027636	6	56059661	G	T	0.3203	0.07	4.7e-06	0.00171	373.61
Acute appendicitis	rs73728825	6	31303975	A	G	-0.0975	0.0195	5.79e-07	0.00188	410.14
Acute appendicitis	rs6908269	6	2205806	A	G	0.0799	0.0169	2.17e-06	0.00169	368.76
Acute appendicitis	rs9640171	7	150600845	A	G	0.079	0.0158	5.44e-07	0.00189	412.52
Acute appendicitis	rs144387894	8	32262299	T	C	0.24	0.0495	1.27e-06	0.00183	398.14
Acute appendicitis	rs10748782	10	101283389	G	T	0.0747	0.0123	1.35e-09	0.00274	597.96
Acute appendicitis	rs11598553	10	129328046	A	G	0.109	0.0238	4.47e-06	0.00157	341.22
Acute appendicitis	rs10849448	12	6493351	G	A	0.0832	0.0143	6.38e-09	0.00256	559.22
Acute appendicitis	rs146783619	12	53030665	T	A	0.2636	0.057	3.74e-06	0.00161	349.79
Acute appendicitis	rs201804	13	50979907	T	C	0.0641	0.0132	1.26e-06	0.00176	383.95
Acute appendicitis	rs111349873	14	77045129	T	G	0.2838	0.0593	1.72e-06	0.00185	404.18
Acute appendicitis	rs138991200	14	44854926	T	C	-0.0873	0.0178	9.51e-07	0.00181	393.66
Acute appendicitis	rs61997681	14	57382002	A	T	0.141	0.0287	9.28e-07	0.00182	396.01
Acute appendicitis	rs1497732	16	86191464	T	C	0.0782	0.014	2.06e-08	0.00238	518.38
Acute appendicitis	rs2268281	21	36216281	G	A	0.0819	0.0175	2.91e-06	0.00165	359.86
Acute appendicitis	rs146463480	22	46413863	T	C	-0.1211	0.0246	8.26e-07	0.00203	442.3
Acute appendicitis	rs141634533	22	30866336	A	G	0.1738	0.0371	2.87e-06	0.00163	355.85
Abbreviations: MR: mendelian randomization; SE: standard error; SNP: single-nucleotide polymorphism

## Sheet: Supplementary Table 4
Table S4. SNPs associated with CAD and HF used as instrumental variables in reverse MR analysis.
Trait	SNP	Chr	Position	Effect allele	Other allele	Beta	Se	P value	R2	F-statistic
CAD	rs9970807	1	56965664	T	C	-0.12575	0.016695	5e-14	0.00245718	453.98
CAD	rs7528419	1	109817192	G	A	-0.11453	0.011482	1.97e-23	0.0044154	817.38
CAD	rs6689306	1	154395946	G	A	-0.056012	0.0094061	2.6e-09	0.00155141	286.37
CAD	rs67180937	1	222823743	G	T	0.078807	0.0110551	1.01e-12	0.00277505	512.87
CAD	rs7568458	2	85788175	A	T	0.059618	0.0095093	3.62e-10	0.00175831	324.63
CAD	rs515135	2	21286057	C	T	0.067499	0.0121924	3.09e-08	0.00150119	277.09
CAD	rs17678683	2	145286559	G	T	0.098786	0.0166548	3e-09	0.00156125	288.19
CAD	rs115654617	2	203893999	A	C	0.137846	0.0158314	3.12e-18	0.00363009	671.47
CAD	rs16986953	2	19942473	A	G	0.08516	0.0150265	1.45e-08	0.00135969	250.94
CAD	rs1199338	3	138087467	C	A	0.073596	0.0124987	3.9e-09	0.00146963	271.26
CAD	rs4593108	4	148281001	G	C	-0.07083	0.0115558	8.82e-10	0.00163319	301.49
CAD	rs17087335	4	57838583	T	G	0.060764	0.0111159	4.59e-08	0.00124479	229.71
CAD	rs10080815	6	160687412	G	T	0.246627	0.0308579	1.33e-15	0.00326004	602.8
CAD	rs55730499	6	161005610	T	C	0.316641	0.0242403	5.39e-39	0.0106437	1982.77
CAD	rs56336142	6	39134099	C	T	-0.066813	0.0118763	1.85e-08	0.0013891	256.37
CAD	rs12202017	6	134173151	G	A	-0.066813	0.0099612	1.98e-11	0.00187504	346.22
CAD	rs9349379	6	12903957	G	A	0.131836	0.0096527	1.81e-42	0.00852776	1585.21
CAD	rs11556924	7	129663496	T	C	-0.072569	0.0110605	5.34e-11	0.0022661	418.6
CAD	rs2107595	7	19049388	A	G	0.073415	0.0112951	8.05e-11	0.00172776	318.98
CAD	rs3918226	7	150690176	T	C	0.133315	0.0221275	1.69e-09	0.00214529	396.23
CAD	rs2519093	9	136141870	T	C	0.079704	0.0117524	1.19e-11	0.00196223	362.36
CAD	rs2891168	9	22098619	G	A	0.193401	0.0091877	2.29e-98	0.0186924	3510.68
CAD	rs1870634	10	44480811	G	T	0.075878	0.0097113	5.55e-15	0.00266108	491.753
CAD	rs11191416	10	104604916	G	T	-0.079249	0.0135252	4.65e-09	0.00139703	257.84
CAD	rs2487928	10	30323892	A	G	0.062633	0.0095049	4.41e-11	0.00190898	352.5
CAD	rs1412444	10	91002927	T	C	0.066812	0.0096809	5.15e-12	0.00207902	383.97
CAD	rs10840293	11	9751196	A	G	0.054714	0.009619	1.28e-08	0.00148195	273.53
CAD	rs2128739	11	103673277	C	A	-0.065565	0.0100568	7.05e-11	0.00188166	347.45
CAD	rs2681472	12	90008959	G	A	0.074114	0.0113331	6.17e-11	0.00176631	326.11
CAD	rs11065979	12	112059557	T	C	0.068556	0.0107672	1.93e-10	0.00217991	402.64
CAD	rs11838776	13	111040681	A	G	0.068566	0.0107552	1.83e-10	0.00182375	336.74
CAD	rs10139550	14	100145710	G	C	0.05538	0.0097569	1.38e-08	0.00149714	276.34
CAD	rs8042271	15	89574218	A	G	-0.096711	0.0175662	3.68e-08	0.0016493	304.47
CAD	rs4468572	15	79124475	C	T	0.077234	0.0095277	4.44e-16	0.00289466	535.04
CAD	rs56062135	15	67455630	T	C	-0.069743	0.0118937	4.52e-09	0.00158963	293.44
CAD	rs7212798	17	59013488	C	T	0.079961	0.0142216	1.88e-08	0.00159907	295.19
CAD	rs663129	18	57838401	A	G	0.058163	0.0105173	3.2e-08	0.00129141	238.32
CAD	rs56289821	19	11188247	A	G	-0.13361	0.0170415	4.44e-15	0.00322409	596.13
CAD	rs4420638	19	45422946	G	A	0.091906	0.0140977	7.07e-11	0.0023392	432.13
CAD	rs28451064	21	35593827	A	G	0.127571	0.015952	1.33e-15	0.00346644	641.1
CAD	rs180803	22	24658858	T	G	-0.180923	0.0283062	1.64e-10	0.00185999	343.44
HF	rs660240	1	109817838	C	T	0.0611	0.0097	3.25e-10	0.00124257	1215.91
HF	rs17042102	4	111668626	A	G	0.1103	0.0121	5.71e-20	0.00338085	3315.39
HF	rs11745324	5	137012171	A	G	-0.0528	0.0095	2.34e-08	0.00094718	926.58
HF	rs1510226	6	160816409	C	T	0.162	0.0285	1.27e-08	0.00213113	2087.25
HF	rs55730499	6	161005610	T	C	0.1058	0.0157	1.83e-11	0.00109375	1070.11
HF	rs4135240	6	36647680	C	T	-0.0486	0.0084	6.84e-09	0.00110326	1079.43
HF	rs600038	9	136151806	C	T	0.0569	0.0096	3.68e-09	0.00101988	997.77
HF	rs1556516	9	22100176	C	G	0.0622	0.0078	1.57e-15	0.00180423	1766.5
HF	rs4746140	10	75417249	C	G	-0.0666	0.0109	1.1e-09	0.00157495	1541.66
HF	rs17617337	10	121426884	T	C	-0.0561	0.0095	3.65e-09	0.000993735	972.16
HF	rs4766578	12	111904371	A	T	-0.0433	0.0079	4.9e-08	0.000930776	910.51
HF	rs56094641	16	53806453	G	A	0.0454	0.008	1.21e-08	0.000978916	957.65
Abbreviations: CAD: coronary artery disease; HF: heart failure;MR: mendelian randomization; SE: standard error; SNP: single-nucleotide polymorphism

## Sheet: Supplementary Table 5
Table S5. False discovery rate adjusted P value for overall effects based on the Benjamini-Hochberg method.
Location	Exposures for GDs	CAD		HF
		Original Pmeta value	Adjusted Pmeta value	Original Pmeta value	Adjusted Pmeta value
Upper gastrointestinal tract	Gastroesophageal reflux disease	0.0001	0.0022	0.0001	0.0022
	Esophageal cancer	0.7485	0.819	0.9984	0.9984
	Gastric ulcer	0.228	0.6202	0.9081	0.9984
	Acute gastritis	0.0307	0.2251	0.2797	0.7692
	Chronic gastritis	0.4171	0.7059	0.1072	0.737
	Duodenal ulcer	0.8071	0.819	0.2345	0.737
Lower gastrointestinal tract	Irritable bowel syndrome	0.3368	0.6578	0.2242	0.737
	Celiac disease	0.0284	0.2251	0.1231	0.737
	Crohn's disease	0.2537	0.6202	0.4905	0.9453
	Ulcerative colitis	0.4501	0.7073	0.867	0.9984
	Diverticular disease	0.8109	0.819	0.8326	0.9984
	Colorectal cancer	0.819	0.819	0.9829	0.9984
Hepato-biliary and pancreas	Acute pancreatitis	0.7325	0.819	0.7581	0.9984
	Chronic pancreatitis	0.7358	0.819	0.485	0.9453
	Pancreatic cancer	0.1641	0.5289	0.7065	0.9984
	Cholelithiasis	0.3588	0.6578	0.2294	0.737
	Cholelithiasis with cholecystitis	0.1305	0.5289	0.4791	0.9453
	Cholangitis	0.3407	0.6578	0.7938	0.9984
	Non-alcoholic fatty liver disease	0.1234	0.5289	0.2002	0.737
	Alcoholic liver disease	0.545	0.7741	0.8225	0.9984
	Liver cirrhosis	0.1683	0.5289	0.5156	0.9453
Other	Acute appendicitis	0.563	0.7741	0.8226	0.9984
Abbreviations: CAD: coronary artery disease; HF: heart failure; GD: gastrointestinal diseases.

## Sheet: Supplementary Table 6
Table S6. Primary analysis and sensitivity analyses for the associations of genetic liability to gastrointestinal diseases with CAD in different data sources.
Outcome sources	Exposures for GDs	Original analysis																Replication analysis after removal of outliers
		IVW				Weighted median				MR-Egger estimate				Q test	Egeer intercept	MR-PRESSO		IVW				Weighted median				MR-Egger estimate				Q test	Egeer intercept	MR-PRESSO
		Beta	SE	OR (95%CI)	P value	Beta	SE	OR (95%CI)	P value	Beta	SE	OR (95%CI)	P value	P value	P value	No. of outliers	Global test P value	Beta	SE	OR (95%CI)	P value	Beta	SE	OR (95%CI)	P value	Beta	SE	OR (95%CI)	P value	P value	P value	Global test P value
CARDIoGRAMplusC4D	Gastroesophageal reflux disease	0.279877	0.0438384	1.03 (0.63, 1.69)	1.722e-10	0.350445	0.0559923	1.42 (1.27, 1.58)	3.87912e-10	0.0281968	0.252467	1.32 (1.21, 1.44)	0.91	0.00536921	0.31	4	0.01	0.28129	0.0375474	1.12 (0.73, 1.70)	6.80422e-14	0.350481	0.0559807	1.42 (1.27, 1.58)	3.83125e-10	0.112414	0.214671	1.32 (1.23, 1.43)	0.6	0.42	0.43	0.47
	Esophageal cancer	5.12065	8.62062	1.00 (1.00, 1.01)	0.55	9.17728	9.86471	9.67E+03 (3.88E-05, 2.41E+12)	0.35	31.4305	20.7481	1.67E+02 (7.69E-06, 3.65E+09)	0.17	0.16	0.21	0	0.2
	Gastric ulcer	0.0604786	0.0263762	1.08 (0.97, 1.19)	0.02	0.047955	0.0320422	1.05 (0.99, 1.12)	0.13	0.0731312	0.053147	1.06 (1.01, 1.12)	0.22	0.98	0.79	0	0.98
	Acute gastritis	0.012848	0.0178988	0.91 (0.81, 1.04)	0.47	0.0299924	0.0247161	1.03 (0.98, 1.08)	0.22	-0.0899423	0.064781	1.01 (0.98, 1.05)	0.24	0.42	0.17	0	0.41
	Chronic gastritis	-0.0348924	0.0459659	1.24 (0.94, 1.64)	0.45	-0.0666649	0.0553879	0.94 (0.84, 1.04)	0.23	0.217769	0.142459	0.97 (0.88, 1.06)	0.16	0.09	0.1	0	0.09
	Duodenal ulcer	-0.0342291	0.0342887	0.98 (0.83, 1.16)	0.32	-0.00487407	0.0229259	1.00 (0.95, 1.04)	0.83	-0.0178954	0.0855558	0.97 (0.90, 1.03)	0.84	1.99325e-07	0.84	1	0.0003	-0.00529028	0.0185699	0.97 (0.89, 1.06)	0.78	-0.00161679	0.0236817	1.00 (0.95, 1.05)	0.95	-0.0256603	0.0439887	0.99 (0.96, 1.03)	0.58	0.2	0.62	0.2
	Irritable bowel syndrome	-3.12308	4.25754	1.00 (1.00, 1.00)	0.46	-2.23765	5.31847	1.07E-01 (3.17E-06, 3.59E+03)	0.67	-15.9998	7.51757	4.40E-02 (1.05E-05, 1.85E+02)	0.05	0.06	0.058	0	0.06
	Celiac disease	0.0199447	0.0118365	0.99 (0.94, 1.03)	0.09	-0.00709493	0.0126655	0.99 (0.97, 1.02)	0.58	-0.0134544	0.0221412	1.02 (1.00, 1.04)	0.55	8.46939e-05	0.08	1	0.0003	0.0125742	0.00991895	0.98 (0.95, 1.02)	0.2	-0.00912693	0.0135749	0.99 (0.96, 1.02)	0.5	-0.017726	0.0182626	1.01 (0.99, 1.03)	0.34	0.07	0.06	0.07
	Crohn's disease	-0.0207416	0.00890627	0.95 (0.91, 0.98)	0.02	-0.0208132	0.0132217	0.98 (0.95, 1.01)	0.12	-0.0553975	0.0204238	0.98 (0.96, 1.00)	0.02	0.52	0.08	0	0.52
	Ulcerative colitis	-0.0210628	0.0229877	0.98 (0.87, 1.10)	0.36	-0.00415708	0.0241485	1.00 (0.95, 1.04)	0.86	-0.0213569	0.0602716	0.98 (0.94, 1.02)	0.73	0.002	0.996	2	0.001	-0.00321313	0.0188376	0.99 (0.90, 1.08)	0.86	-0.00372776	0.0240955	1.00 (0.95, 1.04)	0.88	-0.0134691	0.0482557	1.00 (0.96, 1.03)	0.78	0.16	0.82	0.17
	Diverticular disease	-0.0089026	0.00453851	0.98 (0.96, 1.01)	0.05	-0.0142887	0.00610413	0.99 (0.97, 1.00)	0.02	-0.0167737	0.0145347	0.99114 (0.98236, 0.99999)	0.27	0.37	0.58	0	0.38
	Colorectal cancer	0.0293583	0.0259466	1.02 (0.92, 1.13)	0.26	0.0295775	0.0260715	1.03 (0.98, 1.08)	0.26	0.0200399	0.0540932	1.03 (0.98, 1.08)	0.72	0.04	0.85	0	0.07
	Acute pancreatitis	0.00294335	0.00952477	0.98 (0.96, 1.01)	0.76	-0.00912957	0.0105532	0.99 (0.97, 1.01)	0.39	-0.0172778	0.013336	1.00 (0.98, 1.02)	0.23	0.17	0.09	0	0.19
	Chronic pancreatitis	-0.00454171	0.016986	0.96 (0.88, 1.05)	0.79	0.000363133	0.0219516	1.00 (0.96, 1.04)	0.99	-0.0389878	0.0456123	1.00 (0.96, 1.03)	0.41	0.34	0.43	0	0.39
	Pancreatic cancer	0.0939195	0.0497981	0.73 (0.15, 3.66)	0.06	0.0432123	0.0371013	1.04 (0.97, 1.12)	0.24	-0.316097	0.822868	1.10 (1.00, 1.21)	0.77	0.02	0.7	0	NA
	Cholelithiasis	-2.88052	1.04845	1.00 (1.00, 1.00)	0.00600662	-5.49662	1.21068	4.10E-03 (3.82E-04, 4.40E-02)	5.62218e-06	-6.43509	1.57865	5.61E-02 (7.19E-03, 4.38E-01)	0.000232753	0.000164508	0.00726991	4	0.0007	0.0548037	1.11109	0.29 (0.00, 130.88)	0.96	3.02508	1.46133	20.60 (1.17, 361.15)	0.04	-1.23217	3.11552	1.06 (0.12, 9.32)	0.7	0.13	0.66	0.15
	Cholelithiasis with cholecystitis	-0.0511412	0.0210619	0.91 (0.85, 0.98)	0.02	-0.104319	0.0212523	0.90 (0.86, 0.94)	9.17212e-07	-0.0899472	0.034113	0.95 (0.91, 0.99)	0.01	5.12072e-13	0.15	4	0.0003	-0.0559243	0.0168904	0.95 (0.89, 1.02)	0.000929623	-0.0312577	0.0254772	0.97 (0.92, 1.02)	0.22	-0.0471616	0.0335882	0.95 (0.91, 0.98)	0.17	0.14	0.76	0.14
	Cholangitis	-0.0138198	0.0157176	1.03 (0.95, 1.11)	0.38	-0.00260146	0.0194144	1.00 (0.96, 1.04)	0.89	0.0262475	0.0411811	0.99 (0.96, 1.02)	0.55	0.22	0.33	0	0.26
	Non-alcoholic fatty liver disease	0.0990226	0.0373122	0.90 (0.79, 1.01)	0.00795694	0.00238066	0.040989	1.00 (0.93, 1.09)	0.95	-0.110754	0.0610776	1.10 (1.03, 1.19)	0.07	9.14969e-25	0.000109287	16	0.0003	0.128314	0.0263138	0.97 (0.86, 1.11)	1.08103e-06	0.0929532	0.0419497	1.10 (1.01, 1.19)	0.0267034	-0.027776	0.0654907	1.14 (1.08, 1.20)	0.67	0.34	0.01	0.33
	Alcoholic liver disease	-0.00736588	0.0124294	1.00 (0.95, 1.05)	0.55	-0.0045207	0.0173622	1.00 (0.96, 1.03)	0.79	0.00239635	0.0254758	0.99 (0.97, 1.02)	0.92	0.68	0.67	0	0.66
	Liver cirrhosis	-0.00427601	0.0128408	1.00 (0.95, 1.06)	0.74	-0.0187271	0.0174842	0.98 (0.95, 1.02)	0.28	-7.601e-05	0.0273807	1.00 (0.97, 1.02)	0.997	0.67	0.86	0	0.57
	Acute appendicitis	0.0279103	0.0286938	0.94 (0.79, 1.10)	0.33	-0.0046124	0.0430195	1.00 (0.91, 1.08)	0.91	-0.066516	0.0837796	1.03 (0.97, 1.09)	0.44	0.45	0.24	0	0.49
UK Biobank	Gastroesophageal reflux disease	0.0148421	0.00157504	1.02 (01.00, 1.03)	4.37149e-21	0.0132139	0.00219696	1.01 (1.01, 1.02)	1.80301e-09	0.016894	0.00890095	1.01 (1.01, 1.02)	0.06	0.17	0.82	0	0.23
	Esophageal cancer	-0.0772735	0.233138	0.55 (0.17, 1.83)	0.74	-0.182311	0.306698	0.83 (0.46, 1.52)	0.55	-0.590877	0.60948	0.93 (0.59, 1.46)	0.36	0.81	0.39	0	0.8
	Gastric ulcer	-0.000323009	0.000963486	1.00 (1.00, 1.01)	0.74	0.000146913	0.00125849	1.000 (0.998, 1.003)	0.91	0.00144965	0.00194912	1.000 (0.998, 1.002)	0.48	0.74	0.33	0	0.72
	Acute gastritis	0.000756543	0.000994162	1.00 (0.99, 1.01)	0.45	0.000827783	0.000989806	1.001 (0.999, 1.003)	0.46	0.00133162	0.0040834	1.001 (0.999, 1.003)	0.76	0.11	0.89	0	0.17
	Chronic gastritis	0.000771625	0.00120681	1.002 (0.996, 1.008)	0.52	0.00149153	0.0015537	1.001 (0.998, 1.005)	0.34	0.00225757	0.00308952	1.001 (0.998, 1.003)	0.49	0.86	0.62	0	0.86
	Duodenal ulcer	-0.00118266	0.000549364	0.999 (0.997, 1.001)	0.03	-0.00123817	0.000759537	0.999 (0.997, 1.000)	0.1	-0.00130661	0.00102641	0.999 (0.998, 1.000)	0.3	0.78	0.89	0	0.82
	Irritable bowel syndrome	-0.106215	0.117198	0.73 (0.48, 1.11)	0.36	-0.226182	0.154212	0.80 (0.59, 1.08)	0.14	-0.316182	0.216098	0.90 (0.71, 1.13)	0.16	0.97	0.26	0	0.98
	Celiac disease	0.000659088	0.000314111	1.000 (0.999, 1.001)	0.04	0.000380722	0.000323093	1.000 (1.000, 1.001)	0.24	0.000106001	0.00044833	1.001 (1.000, 1.001)	0.81	3.00504e-05	0.09	5	0.0003	0.00048287	0.000232238	1.000 (1.000, 1.001)	0.04	0.00038068	0.000315025	1.000 (1.000, 1.001)	0.23	0.000319392	0.000332838	1.000 (1.000, 1.001)	0.34	0.54	0.5	0.58
	Crohn's disease	0.000449693	0.000300535	1.000 (0.999, 1.001)	0.13	0.00037732	0.000420351	1.000 (1.000, 1.001)	0.37	-9.09471e-05	0.000598486	1.000 (1.000, 1.0011)	0.88	0.53	0.31	0	0.56
	Ulcerative colitis	-0.000479801	0.000702734	0.998 (0.994, 1.002)	0.49	0.000255947	0.000909909	1.000 (0.998, 1.002)	0.78	-0.00179672	0.00195403	1.000 (0.998, 1.001)	0.37	0.09	0.48	0	0.09
	Diverticular disease	-0.000354066	0.000178499	0.999 (0.998, 1.000)	0.047	-0.000315039	0.000245956	1.000 (0.999, 1.000)	0.2	-0.00118798	0.000579136	1.000 (0.999, 1.000)	0.07	0.97	0.16	0	0.95
	Colorectal cancer	0.000382159	0.00119325	0.999 (0.993, 1.004)	0.75	-0.000615445	0.00115064	0.999 (0.997, 1.002)	0.59	-0.001359	0.00280559	1.000 (0.998, 1.003)	0.64	0.00646501	0.51	1	0.1	-0.000285279	0.00101896	1.000 (0.995, 1.005)	0.78	-0.001008	0.00113835	0.999 (0.997, 1.001)	0.38	-0.000200985	0.00243411	1.000 (0.998, 1..02)	0.94	0.1	0.97	0.11
	Acute pancreatitis	-3.77094e-05	0.000294598	1.000 (0.999, 1.001)	0.9	-3.96929e-05	0.000230847	1.000 (1.000, 1.000)	0.86	-7.25409e-05	0.000380135	1.000 (0.999, 1.001)	0.85	0.00300098	0.88	1	0.03	8.91809e-05	0.000269923	1.000 (0.999, 1.001)	0.74	-2.18267e-05	0.000227272	1.000 (1.000, 1.000)	0.92	3.33009e-05	0.000343343	1.000 (1.000, 1.001)	0.93	0.03	0.78	0.1
	Chronic pancreatitis	0.000202782	0.00064591	1.001 (0.997, 1.004)	0.75	0.000505397	0.000890442	1.001 (0.999, 1.002)	0.57	0.000684242	0.00180003	1.000 (0.999, 1.001)	0.71	0.72	0.78	0	0.74
	Pancreatic cancer	0.000457484	0.00278844	0.972 (0.900, 1.050)	0.87	-0.00156339	0.00141993	0.998 (0.996, 1.001)	0.27	-0.0283254	0.0394725	1.000 (0.995, 1.006)	0.6	0.000489564	0.6	0	NA
	Cholelithiasis	0.00775116	0.0309204	0.942 (0.858, 1.034)	0.8	-0.0480851	0.0421875	0.953 (0.877, 1.035)	0.25	-0.0601337	0.0477499	1.008 (0.949, 1.071)	0.22	0.17	0.07	0	0.15
	Cholelithiasis with cholecystitis	-0.000583826	0.000660678	0.999 (0.997, 1.001)	0.38	-0.000984532	0.000864429	0.999 (0.997, 1.001)	0.25	-0.000657824	0.00104949	0.999 (0.998, 1.001)	0.53	0.000131852	0.93	3	0.0007	-0.000159565	0.000602063	0.999 (0.997, 1.001)	0.79	-0.000982633	0.000856647	0.999 (0.997, 1.001)	0.25	-0.000929846	0.000938182	1.000 (0.999, 1.001)	0.33	0.02	0.29	0.02
	Cholangitis	-0.000356829	0.000376361	1.000 (0.999, 1.001)	0.34	-9.71275e-05	0.00051024	1.001 (0.999, 1.001)	0.85	0.00011268	0.000626967	1.000 (0.999, 1.000)	0.86	0.75	0.38	0	0.77
	Non-alcoholic fatty liver disease	0.000965622	0.0011209	0.997 (0.993, 1.000)	0.39	-0.00108337	0.00129892	0.999 (0.996, 1.001)	0.4	-0.00317367	0.00175238	1.001 (0.999, 1.003)	0.07	7.46942e-11	0.00407976	7	0.0003	0.00176035	0.000929494	1.000 (0.997, 1.004)	0.06	-3.48749e-05	0.0014548	1.000 (0.997, 1.003)	0.98	0.000427616	0.00171193	1.002 (1.000, 1.004)	0.8	0.09	0.36	0.08
	Alcoholic liver disease	0.000198939	0.000626207	1.001 (0.998, 1.003)	0.75	4.88449e-05	0.000697755	1.000 (0.999, 1.001)	0.94	0.000557976	0.00117213	1.000 (0.999, 1.001)	0.64	0.02	0.72	0	0.57
	Liver cirrhosis	-0.000642802	0.000469863	1.000 (0.998, 1.001)	0.17	-0.000275745	0.000679549	1.000 (0.998, 1.001)	0.68	-0.00045078	0.000979268	0.999 (0.998, 1.000)	0.65	0.36	0.82	0	0.32
	Acute appendicitis	-0.000713359	0.00113224	1.001 (0.995, 1.007)	0.53	-0.00108077	0.00158482	0.999 (0.996, 1.002)	0.5	0.00114349	0.00300643	0.999 (0.997, 1.002)	0.71	0.34	0.51	0	0.37
FinnGen	Gastroesophageal reflux disease	0.242894	0.0506179	0.91 (0.51, 1.64)	1.59805e-06	0.22151	0.0724508	1.25 (1.08, 1.44)	0.00223276	-0.0928776	0.298621	1.27 (1.15, 1.41)	0.76	0.92	0.26	0	0.93
	Esophageal cancer	-1.3485	7.54544	1.00 (1.00, 1.00)	0.86	3.75386	10.4101	4.27E+01 (5.88E-08, 3.10E+10)	0.72	-15.1431	16.8398	2.60E-01 (9.81E-08, 6.87E+05)	0.39	0.66	0.38	0	0.69
	Gastric ulcer	0.0499079	0.0339114	1.06 (0.91, 1.24)	0.14	0.0451063	0.045394	1.05 (0.96, 1.14)	0.32	0.0589771	0.0807335	1.05 (0.98, 1.12)	0.49	0.37	0.9	0	0.41
	Acute gastritis	0.0218285	0.042494	1.06 (0.74, 1.51)	0.61	0.0399371	0.0373899	1.04 (0.97, 1.12)	0.29	0.05406	0.184062	1.02 (0.94, 1.11)	0.78	0.04	0.87	0	0.6
	Chronic gastritis	0.0601026	0.0429194	1.15 (0.93, 1.42)	0.16	0.0212176	0.0602285	1.02 (0.91, 1.15)	0.72	0.137949	0.109624	1.06 (0.98, 1.16)	0.24	0.31	0.46	0	0.31
	Duodenal ulcer	-0.0150598	0.0273106	1.04 (0.92, 1.18)	0.58	0.0162787	0.0282452	1.02 (0.96, 1.07)	0.56	0.0415999	0.061622	0.99 (0.93, 1.04)	0.51	0.02	0.33	1	0.02	-0.0015629	0.0254941	1.04 (0.93, 1.16)	0.95	0.0187597	0.0282998	1.02 (0.96, 1.08)	0.51	0.0396194	0.0563748	1.00 (0.95, 1.05)	0.5	0.08	0.43	0.1
	Irritable bowel syndrome	-4.89453	4.06313	1.00 (1.00, 1.00)	0.23	-6.62247	5.69608	1.33E-03 (1.88E-08, 9.39E+01)	0.25	-14.866	6.8724	7.49E-03 (2.60E-06, 2.15E+01)	0.04	0.25	0.09	0	0.27
	Celiac disease	0.0317973	0.0119691	1.03 (1.00, 1.07)	0.01	0.0216815	0.0147153	1.02 (0.99, 1.05)	0.14	0.0330728	0.0180834	1.03 (1.01, 1.06)	0.07	7.26108e-06	0.92	6	0.0003	0.0289527	0.00896943	1.03 (1.00, 1.05)	0.0012469	0.0208674	0.0140465	1.02 (0.99, 1.05)	0.14	0.0271352	0.0133932	1.03 (1.01, 1.05)	0.048	0.32	0.85	0.28
	Crohn's disease	-0.0111217	0.0101161	0.98 (0.94, 1.02)	0.27	-0.0153999	0.0151127	0.98 (0.96, 1.01)	0.31	-0.0192896	0.0198314	0.99 (0.97, 1.01)	0.34	0.58	0.64	0	0.61
	Ulcerative colitis	-0.0339045	0.0183453	0.97 (0.89, 1.06)	0.06	-0.0424504	0.0269225	0.96 (0.91, 1.01)	0.11	-0.0312849	0.0434073	0.97 (0.93, 1.00)	0.48	0.59	0.95	0	0.61
	Diverticular disease	0.011076	0.00750784	0.99 (0.94, 1.04)	0.14	0.00357557	0.00852251	1.00 (0.99, 1.02)	0.67	-0.011577	0.0239388	1.01 (1.00, 1.03)	0.64	0.08	0.34	0	0.11
	Colorectal cancer	0.0055044	0.029704	0.96 (0.82, 1.12)	0.85	-0.0203113	0.0386251	0.98 (0.91, 1.06)	0.6	-0.0435317	0.0810149	0.01 (0.95, 1.07)	0.6	0.33	0.53	0	0.35
	Acute pancreatitis	0.00193143	0.0137286	0.97 (0.94, 1.01)	0.9	-0.00134948	0.0155304	1.00 (0.97, 1.03)	0.93	-0.0297724	0.0190263	1.00 (0.98, 1.03)	0.15	0.1	0.06	0	0.1
	Chronic pancreatitis	0.0213436	0.0201351	1.06 (0.96, 1.17)	0.29	0.011965	0.0273426	1.01 (0.96, 1.07)	0.66	0.0571676	0.0514037	1.02 (0.98, 1.06)	0.29	0.7	0.46	0	0.7
	Pancreatic cancer	0.092394	0.0326425	1.03 (0.36, 2.99)	0.00464788	0.0787387	0.0438594	1.08 (0.99, 1.18)	0.07	0.0308465	0.543555	1.10 (1.03, 1.17)	0.96	0.4	0.93	0	NA
	Cholelithiasis	-3.24993	1.0987	0.01 (0.00, 0.33)	0.00309655	-4.51055	1.27598	0.01 (0.00, 0.13)	0.000407805	-4.37837	1.67439	0.04 (0.00, 0.33)	0.01	0.02	0.38	1	0.03	-2.9664	1.00615	0.01 (4.18E-04, 0.15)	0.00319571	-4.50824	1.32209	0.01 (8.25E-04, 0.15)	0.000649756	-4.85217	1.49441	0.05 (0.01, 0.37)	0.00248178	0.12	0.1	0.13
	Cholelithiasis with cholecystitis	-0.0642831	0.0217998	0.94 (0.88, 1.00)	0.00319023	-0.092844	0.0259588	0.91 (0.87, 0.96)	0.000348101	-0.0659248	0.034292	0.94 (0.90, 0.98)	0.06	7.86586e-05	0.95	4	0.0003	-0.0597766	0.0207156	0.93 (0.87, 0.99)	0.00390696	-0.0928246	0.0261374	0.91 (0.87, 0.96)	0.000383166	-0.0716074	0.0325068	0.94 (0.90, 0.98)	0.03	0.06	0.95	0.07
	Cholangitis	0.0105961	0.0156749	1.01 (0.94, 1.08)	0.5	0.00848885	0.0210428	1.01 (0.97, 1.05)	0.69	0.00696445	0.0341659	1.01 (0.98, 1.04)	0.84	0.65	0.91	0	0.67
	Non-alcoholic fatty liver disease	0.0249126	0.0244959	1.00 (0.94, 1.06)	0.31	0.0209388	0.0184973	1.02 (0.98, 1.06)	0.26	-0.000963845	0.0285936	1.03 (0.98, 1.08)	0.97	1.39636e-11	0.1	9	0.0003	0.0285292	0.0180961	1.02 (0.98, 1.07)	0.12	0.022151	0.0189667	1.02 (0.99, 1.06)	0.24	0.0238104	0.0211396	1.03 (0.99, 1.07)	0.26	0.08	0.66	0.15
	Alcoholic liver disease	-0.0251302	0.016475	0.99 (0.92, 1.05)	0.13	-0.00267028	0.0236853	1.00 (0.95, 1.04)	0.91	-0.0126721	0.0333952	0.98 (0.94, 1.01)	0.71	0.36	0.67	0	0.32
	Liver cirrhosis	-0.0207362	0.0206362	0.96 (0.88, 1.05)	0.31	-0.0175881	0.0258758	0.98 (0.93, 1.03)	0.5	-0.0391933	0.0464429	0.98 (0.94, 1.02)	0.41	0.049	0.66	1	0.04	0.00126592	0.0217093	1.00 (0.91, 1.09)	0.95	0.0205684	0.0261063	1.02 (0.97, 1.07)	0.43	-0.00444433	0.046458	1.00 (0.96, 1.04)	0.92	0.15	0.89	0.15
	Acute appendicitis	0.014405	0.0361286	1.02 (0.85, 1.23)	0.69	0.0182783	0.0545735	1.02 (0.92, 1.13)	0.74	0.0211537	0.0949604	1.01 (0.95, 1.09)	0.83	0.79	0.94	0	0.81
Abbreviations: CI: confidence interval; CAD: coronary artery disease; GD: gastrointestinal diseases; IVW: inverse variance weighted; OR: odd ratio; SE: standard error

## Sheet: Supplementary Table 7 
Table S7. Reverse MR analysis for the associations of genetic liability to gastrointestinal diseases with CAD in different data sources.
Location	Outcomes for GDs	Data sources	IVW						Q test	Egeer intercept
			Beta	SE	OR (95%CI)	P value	Benjamini-Hochgerg adjusted P value	I2 (%)	P value	P value
Upper gastrointestinal tract	Gastroesophageal reflux disease	Used in forward MR analysis	0.0249829	0.0147747	1.03 (1.00, 1.06)	0.09			0.000904	0.61
		Additional consortium	0.0415692	0.0511727	1.00 (0.96, 1.05)	0.42			0.02	0.42
		Meta-analysis	0.0263	0.0142	1.02 (0.99, 1.04)	0.1356	0.3915	0	/	/
	Gastric ulcer	Used in forward MR analysis	0.212812	0.143642	1.11 (0.9, 1.24)	0.15			0.71	0.4
		Additional consortium	-0.000335799	0.000368311	1.00 (1.00, 1.00)	0.36			0.45	0.29
		Meta-analysis	0.0578	0.0949	1.03 (0.94, 1.13)	0.3677	0.5516	66	/	/
	Duodenal ulcer	Used in forward MR analysis	-0.0521566	0.0958388	0.95 (0.79, 1.13)	0.59			0.00954	0.99
		Additional consortium	0.000649083	0.000519387	1.00 (1.00, 1.00)	0.21			0.22	0.4
		Meta-analysis	0.0006	0.0005	1.00 (1.00, 1.00)	0.2125	0.3915	0	/	/
Lower gastrointestinal tract	Celiac disease	Used in forward MR analysis	-0.0706681	0.108381	1.15 (0.85, 1.55)	0.51			3.98e-14	0.45
		Additional consortium	0.269928	0.128128	1.31 (1.02, 1.68)	0.04			0.000119	0.21
		Meta-analysis	0.0714	0.0827	1.24 (1.02, 1.50)	0.0279	0.2511	0	/	/
	Crohn's disease	Used in forward MR analysis	-0.0706681	0.108381	0.93 (0.75, 1.15)	0.51			0.53	0.99
		Additional consortium	0.000439329	0.000255232	1.00 (1.00, 1.00)	0.09			0.24	0.21
		Meta-analysis	0.0004	0.0003	1.00 (1.00, 1.00)	0.0855	0.3848	0	/	/
Hepato-biliary and pancreas	Pancreatic cancer	Used in forward MR analysis	0.140608	0.196821	1.15 (0.75, 1.69)	0.47			0.00129	0.84
		Additional consortium	-0.0213925	0.0921689	0.98 (0.82, 1.17)	0.82			0.03	0.93
		Meta-analysis	0.0077	0.0835	1.01 (0.86, 1.19)	0.9261	0.9261	0	/	/
	Cholelithiasis	Used in forward MR analysis	0.000277	0.00070615	1.00 (1.00, 1.00)	0.69			0.2	0.1
		Additional consortium	0.0407323	0.0413065	1.04 (0.96, 1.13)	0.32			3.19e-07	0.3
		Meta-analysis	0.0003	0.0007	1.03 (0.97, 1.09)	0.6825	0.7678	0	/	/
	Cholelithiasis with cholecystitis	Used in forward MR analysis	0.0156977	0.0408459	1.02 (0.94, 1.10)	0.7			1.05e-06	0.29
		Additional consortium	0.136401	0.227622	1.15 (0.73, 1.79)	0.55			0.03	0.69
		Meta-analysis	0.0195	0.0402	1.02 (0.95, 1.11)	0.6283	0.7678	0	/	/
	Non-alcoholic fatty liver disease	Used in forward MR analysis	0.0217654	0.038059	1.02 (0.95, 1.10)	0.58			0.15	0.56
		Additional consortium	0.0725059	0.0543688	1.08 (0.97, 1.20)	0.18			0.01	0.77
		Meta-analysis	0.0385	0.0312	1.04 (0.98, 1.10)	0.2175	0.3915	0	/	/
Abbreviations: CI: confidence interval; CAD: coronary artery disease; GD: gastrointestinal diseases; OR: odd ratio; SE: standard error

## Sheet: Supplementary Table 8
Table S8. Steiger test for bi-direction MR analysis between celiac disease and CAD.
Forward MR analysis
Exposures	Outcomes	Data sources	snp_r2.exposure	snp_r2.outcome	correct_causal_direction	steiger_p
Celiac disease	CAD	Consortium	0.2474	0.000415082	T	0
		UK Biobank	0.4453	0.000247574	T	0
		FinnGen	0.00803276	0.00410617	T	0.00226762
Reverse MR analysis
Exposures	Outcomes	Data sources	snp_r2.exposure	snp_r2.outcome	correct_causal_direction	steiger_p
CAD	Celiac disease	Used in forward analysis	0.00609566	0.00801393	F	0.2205
		Additional Consortium	0.00803276	0.00410617	T	0.00226762
Abbreviations: CAD: coronary artery disease; MR: mendelian randomization

## Sheet: Supplementary Table 9
Table S9. MVMR analysis adjusting for smoking and BMI for the causal associations in reverse MR analysis.
MVMR analysis adjusting for smoking
Exposures	Outcomes for GDs	Data sources	IVW
			Beta	SE	OR (95%CI)	P value	I2 (%)
CAD	Celiac disease	Used in forward MR analysis	0.115663	0.146218	1.12 (0.84, 1.50)	0.43
		Additional consortium	0.265047	0.10845	1.30 (1.05, 1.61)	0.01
		Meta-analysis	0.212	0.0871	1.24 (1.04, 1.47)	0.0149	0
MVMR analysis adjusting for BMI
Exposures	Outcomes for GDs	Data sources	IVW
			Beta	SE	OR (95%CI)	P value	I2 (%)
CAD	Celiac disease	Used in forward MR analysis	0.143877	0.118051	1.15 (0.90, 1.46)	0.22
		Additional consortium	0.257088	0.102047	1.29 (1.06, 158)	0.01
		Meta-analysis	0.2087	0.0772	1.23 (1.06, 0.43)	0.0069	0
Abbreviations: BMI: body mass index; CI: confidence interval; MR: mendelian randomization; OR: odd ratio; SE: standard error

[truncated: 4 more sheets: Supplementary Table 10, Supplementary Table 11, Supplementary Table 12, Supplementary Table 13]
